# Supplementary material for: Exploration of predictive and prognostic alternative splicing signatures in lung adenocarcinoma using machine learning methods
Source: J Transl Med. 2020 Dec 7;18:463. doi: 10.1186/s12967-020-02635-y (PMC7720605; doi:10.1186/s12967-020-02635-y)
Supplement: Supplementary file 1 — Additional file 1: Table S1. All samples included in this study. [file 12967_2020_2635_MOESM1_ESM.xlsx]

## Sheet: Supplementary Table 1
Additional file 1: Table S1. All samples included in this study.
Id
TCGA-38-4625-Norm
TCGA-38-4626-Norm
TCGA-38-4627-Norm
TCGA-38-4632-Norm
TCGA-44-2655-Norm
TCGA-44-2657-Norm
TCGA-44-2661-Norm
TCGA-44-2662-Norm
TCGA-44-2665-Norm
TCGA-44-2668-Norm
TCGA-44-3396-Norm
TCGA-44-3398-Norm
TCGA-44-5645-Norm
TCGA-44-6144-Norm
TCGA-44-6145-Norm
TCGA-44-6146-Norm
TCGA-44-6147-Norm
TCGA-44-6148-Norm
TCGA-44-6776-Norm
TCGA-44-6777-Norm
TCGA-44-6778-Norm
TCGA-49-4490-Norm
TCGA-49-4512-Norm
TCGA-49-6742-Norm
TCGA-49-6743-Norm
TCGA-49-6744-Norm
TCGA-49-6745-Norm
TCGA-49-6761-Norm
TCGA-50-5930-Norm
TCGA-50-5931-Norm
TCGA-50-5932-Norm
TCGA-50-5933-Norm
TCGA-50-5935-Norm
TCGA-50-5936-Norm
TCGA-50-5939-Norm
TCGA-50-6595-Norm
TCGA-55-6968-Norm
TCGA-55-6969-Norm
TCGA-55-6970-Norm
TCGA-55-6971-Norm
TCGA-55-6972-Norm
TCGA-55-6975-Norm
TCGA-55-6978-Norm
TCGA-55-6979-Norm
TCGA-55-6980-Norm
TCGA-55-6981-Norm
TCGA-55-6982-Norm
TCGA-55-6983-Norm
TCGA-55-6984-Norm
TCGA-55-6985-Norm
TCGA-55-6986-Norm
TCGA-73-4676-Norm
TCGA-91-6828-Norm
TCGA-91-6829-Norm
TCGA-91-6831-Norm
TCGA-91-6835-Norm
TCGA-91-6836-Norm
TCGA-91-6847-Norm
TCGA-91-6849-Norm
TCGA-05-4244
TCGA-05-4249
TCGA-05-4250
TCGA-05-4382
TCGA-05-4384
TCGA-05-4389
TCGA-05-4390
TCGA-05-4395
TCGA-05-4396
TCGA-05-4397
TCGA-05-4398
TCGA-05-4402
TCGA-05-4403
TCGA-05-4405
TCGA-05-4410
TCGA-05-4415
TCGA-05-4417
TCGA-05-4418
TCGA-05-4420
TCGA-05-4422
TCGA-05-4424
TCGA-05-4425
TCGA-05-4426
TCGA-05-4427
TCGA-05-4430
TCGA-05-4432
TCGA-05-4433
TCGA-05-4434
TCGA-05-5420
TCGA-05-5423
TCGA-05-5425
TCGA-05-5428
TCGA-05-5429
TCGA-05-5715
TCGA-35-3615
TCGA-35-4122
TCGA-35-4123
TCGA-35-5375
TCGA-38-4625
TCGA-38-4626
TCGA-38-4627
TCGA-38-4628
TCGA-38-4629
TCGA-38-4630
TCGA-38-4631
TCGA-38-4632
TCGA-38-6178
TCGA-38-7271
TCGA-38-A44F
TCGA-44-2655
TCGA-44-2656
TCGA-44-2657
TCGA-44-2659
TCGA-44-2661
TCGA-44-2662
TCGA-44-2665
TCGA-44-2666
TCGA-44-2668
TCGA-44-3396
TCGA-44-3398
TCGA-44-3917
TCGA-44-3919
TCGA-44-4112
TCGA-44-5643
TCGA-44-5644
TCGA-44-6145
TCGA-44-6146
TCGA-44-6147
TCGA-44-6148
TCGA-44-6774
TCGA-44-6775
TCGA-44-6776
TCGA-44-6777
TCGA-44-6778
TCGA-44-6779
TCGA-44-7659
TCGA-44-7660
TCGA-44-7661
TCGA-44-7662
TCGA-44-7667
TCGA-44-7669
TCGA-44-7670
TCGA-44-7671
TCGA-44-7672
TCGA-44-8117
TCGA-44-8119
TCGA-44-8120
TCGA-44-A479
TCGA-44-A47A
TCGA-44-A47B
TCGA-44-A47G
TCGA-44-A4SS
TCGA-44-A4SU
TCGA-49-4486
TCGA-49-4487
TCGA-49-4488
TCGA-49-4490
TCGA-49-4494
TCGA-49-4501
TCGA-49-4505
TCGA-49-4506
TCGA-49-4507
TCGA-49-4510
TCGA-49-4512
TCGA-49-4514
TCGA-49-6742
TCGA-49-6743
TCGA-49-6744
TCGA-49-6745
TCGA-49-6761
TCGA-49-6767
TCGA-49-AAQV
TCGA-49-AAR0
TCGA-49-AAR2
TCGA-49-AAR3
TCGA-49-AAR4
TCGA-49-AAR9
TCGA-49-AARE
TCGA-49-AARN
TCGA-49-AARO
TCGA-49-AARQ
TCGA-49-AARR
TCGA-4B-A93V
TCGA-50-5044
TCGA-50-5045
TCGA-50-5049
TCGA-50-5051
TCGA-50-5055
TCGA-50-5066
TCGA-50-5068
TCGA-50-5072
TCGA-50-5930
TCGA-50-5931
TCGA-50-5932
TCGA-50-5933
TCGA-50-5935
TCGA-50-5936
TCGA-50-5939
TCGA-50-5941
TCGA-50-5942
TCGA-50-5944
TCGA-50-5946
TCGA-50-6590
TCGA-50-6591
TCGA-50-6592
TCGA-50-6593
TCGA-50-6594
TCGA-50-6595
TCGA-50-6673
TCGA-50-7109
TCGA-50-8457
TCGA-50-8459
TCGA-50-8460
TCGA-53-7624
TCGA-53-7626
TCGA-53-7813
TCGA-53-A4EZ
TCGA-55-1592
TCGA-55-1594
TCGA-55-1595
TCGA-55-1596
TCGA-55-5899
TCGA-55-6543
TCGA-55-6642
TCGA-55-6712
TCGA-55-6968
TCGA-55-6969
TCGA-55-6970
TCGA-55-6971
TCGA-55-6972
TCGA-55-6975
TCGA-55-6978
TCGA-55-6979
TCGA-55-6980
TCGA-55-6981
TCGA-55-6982
TCGA-55-6983
TCGA-55-6984
TCGA-55-6985
TCGA-55-6986
TCGA-55-6987
TCGA-55-7227
TCGA-55-7281
TCGA-55-7283
TCGA-55-7284
TCGA-55-7570
TCGA-55-7573
TCGA-55-7574
TCGA-55-7576
TCGA-55-7724
TCGA-55-7725
TCGA-55-7726
TCGA-55-7727
TCGA-55-7728
TCGA-55-7815
TCGA-55-7816
TCGA-55-7903
TCGA-55-7907
TCGA-55-7910
TCGA-55-7911
TCGA-55-7913
TCGA-55-7914
TCGA-55-7994
TCGA-55-7995
TCGA-55-8085
TCGA-55-8087
TCGA-55-8089
TCGA-55-8090
TCGA-55-8091
TCGA-55-8092
TCGA-55-8094
TCGA-55-8096
TCGA-55-8097
TCGA-55-8203
TCGA-55-8204
TCGA-55-8205
TCGA-55-8206
TCGA-55-8207
TCGA-55-8208
TCGA-55-8299
TCGA-55-8301
TCGA-55-8302
TCGA-55-8505
TCGA-55-8506
TCGA-55-8507
TCGA-55-8508
TCGA-55-8510
TCGA-55-8511
TCGA-55-8512
TCGA-55-8513
TCGA-55-8514
TCGA-55-8614
TCGA-55-8615
TCGA-55-8616
TCGA-55-8619
TCGA-55-8620
TCGA-55-8621
TCGA-55-A48X
TCGA-55-A48Y
TCGA-55-A48Z
TCGA-55-A490
TCGA-55-A491
TCGA-55-A492
TCGA-55-A493
TCGA-55-A494
TCGA-55-A4DF
TCGA-55-A4DG
TCGA-55-A57B
TCGA-62-8394
TCGA-62-8395
TCGA-62-8397
TCGA-62-8398
TCGA-62-8399
TCGA-62-8402
TCGA-62-A46O
TCGA-62-A46P
TCGA-62-A46R
TCGA-62-A46S
TCGA-62-A46U
TCGA-62-A46V
TCGA-62-A46Y
TCGA-62-A470
TCGA-62-A471
TCGA-62-A472
TCGA-64-1676
TCGA-64-1677
TCGA-64-1678
TCGA-64-1679
TCGA-64-1680
TCGA-64-1681
TCGA-64-5774
TCGA-64-5775
TCGA-64-5778
TCGA-64-5779
TCGA-64-5781
TCGA-64-5815
TCGA-67-3770
TCGA-67-3771
TCGA-67-3772
TCGA-67-3773
TCGA-67-3774
TCGA-67-4679
TCGA-67-6215
TCGA-67-6216
TCGA-67-6217
TCGA-69-7760
TCGA-69-7761
TCGA-69-7763
TCGA-69-7764
TCGA-69-7765
TCGA-69-7973
TCGA-69-7974
TCGA-69-7978
TCGA-69-7979
TCGA-69-7980
TCGA-69-8253
TCGA-69-8254
TCGA-69-8255
TCGA-69-8453
TCGA-69-A59K
TCGA-71-6725
TCGA-71-8520
TCGA-73-4658
TCGA-73-4659
TCGA-73-4662
TCGA-73-4666
TCGA-73-4668
TCGA-73-4670
TCGA-73-4675
TCGA-73-4676
TCGA-73-4677
TCGA-73-7498
TCGA-73-7499
TCGA-73-A9RS
TCGA-75-5122
TCGA-75-5125
TCGA-75-5126
TCGA-75-5146
TCGA-75-5147
TCGA-75-6203
TCGA-75-6205
TCGA-75-6206
TCGA-75-6207
TCGA-75-6211
TCGA-75-6212
TCGA-75-6214
TCGA-75-7025
TCGA-75-7027
TCGA-75-7030
TCGA-75-7031
TCGA-78-7143
TCGA-78-7145
TCGA-78-7146
TCGA-78-7147
TCGA-78-7148
TCGA-78-7149
TCGA-78-7150
TCGA-78-7152
TCGA-78-7153
TCGA-78-7154
TCGA-78-7155
TCGA-78-7156
TCGA-78-7158
TCGA-78-7159
TCGA-78-7160
TCGA-78-7161
TCGA-78-7162
TCGA-78-7163
TCGA-78-7166
TCGA-78-7167
TCGA-78-7220
TCGA-78-7535
TCGA-78-7536
TCGA-78-7537
TCGA-78-7539
TCGA-78-7540
TCGA-78-7542
TCGA-78-7633
TCGA-78-8640
TCGA-78-8648
TCGA-78-8655
TCGA-78-8660
TCGA-78-8662
TCGA-80-5607
TCGA-80-5608
TCGA-80-5611
TCGA-83-5908
TCGA-86-6562
TCGA-86-6851
TCGA-86-7701
TCGA-86-7711
TCGA-86-7713
TCGA-86-7714
TCGA-86-7953
TCGA-86-7954
TCGA-86-7955
TCGA-86-8054
TCGA-86-8055
TCGA-86-8056
TCGA-86-8073
TCGA-86-8074
TCGA-86-8075
TCGA-86-8076
TCGA-86-8278
TCGA-86-8279
TCGA-86-8280
TCGA-86-8281
TCGA-86-8358
TCGA-86-8359
TCGA-86-8585
TCGA-86-8668
TCGA-86-8669
TCGA-86-8671
TCGA-86-8672
TCGA-86-8673
TCGA-86-8674
TCGA-86-A456
TCGA-86-A4D0
TCGA-86-A4JF
TCGA-86-A4P7
TCGA-86-A4P8
TCGA-91-6828
TCGA-91-6829
TCGA-91-6830
TCGA-91-6831
TCGA-91-6835
TCGA-91-6836
TCGA-91-6840
TCGA-91-6847
TCGA-91-6848
TCGA-91-6849
TCGA-91-7771
TCGA-91-8496
TCGA-91-8497
TCGA-91-8499
TCGA-91-A4BC
TCGA-91-A4BD
TCGA-93-7347
TCGA-93-7348
TCGA-93-8067
TCGA-93-A4JN
TCGA-93-A4JO
TCGA-93-A4JP
TCGA-93-A4JQ
TCGA-95-7039
TCGA-95-7043
TCGA-95-7562
TCGA-95-7567
TCGA-95-7944
TCGA-95-7947
TCGA-95-7948
TCGA-95-8039
TCGA-95-8494
TCGA-95-A4VK
TCGA-95-A4VN
TCGA-95-A4VP
TCGA-97-7546
TCGA-97-7547
TCGA-97-7552
TCGA-97-7553
TCGA-97-7554
TCGA-97-7937
TCGA-97-7938
TCGA-97-7941
TCGA-97-8171
TCGA-97-8172
TCGA-97-8174
TCGA-97-8175
TCGA-97-8176
TCGA-97-8177
TCGA-97-8179
TCGA-97-8547
TCGA-97-8552
TCGA-97-A4LX
TCGA-97-A4M0
TCGA-97-A4M1
TCGA-97-A4M2
TCGA-97-A4M3
TCGA-97-A4M5
TCGA-97-A4M6
TCGA-97-A4M7
TCGA-99-7458
TCGA-99-8025
TCGA-99-8028
TCGA-99-8032
TCGA-99-8033
TCGA-99-AA5R
TCGA-J2-8192
TCGA-J2-8194
TCGA-J2-A4AD
TCGA-J2-A4AE
TCGA-J2-A4AG
TCGA-L4-A4E5
TCGA-L4-A4E6
TCGA-L9-A443
TCGA-L9-A444
TCGA-L9-A50W
TCGA-L9-A5IP
TCGA-L9-A743
TCGA-L9-A7SV
TCGA-L9-A8F4
TCGA-MN-A4N1
TCGA-MN-A4N4
TCGA-MN-A4N5
TCGA-MP-A4SV
TCGA-MP-A4SW
TCGA-MP-A4SY
TCGA-MP-A4T4
TCGA-MP-A4T6
TCGA-MP-A4T7
TCGA-MP-A4T8
TCGA-MP-A4T9
TCGA-MP-A4TA
TCGA-MP-A4TC
TCGA-MP-A4TD
TCGA-MP-A4TE
TCGA-MP-A4TF
TCGA-MP-A4TH
TCGA-MP-A4TI
TCGA-MP-A4TJ
TCGA-MP-A4TK
TCGA-MP-A5C7
TCGA-NJ-A4YF
TCGA-NJ-A4YG
TCGA-NJ-A4YI
TCGA-NJ-A4YP
TCGA-NJ-A4YQ
TCGA-NJ-A55A
TCGA-NJ-A55O
TCGA-NJ-A55R
TCGA-NJ-A7XG
TCGA-O1-A52J
TCGA-S2-AA1A
