# Supplementary material for: Exploration of predictive and prognostic alternative splicing signatures in lung adenocarcinoma using machine learning methods
Source: J Transl Med. 2020 Dec 7;18:463. doi: 10.1186/s12967-020-02635-y (PMC7720605; doi:10.1186/s12967-020-02635-y)
Supplement: Supplementary file 2 — Additional file 2: Table S2. Samples used for differentiating normal and tumor tissues. [file 12967_2020_2635_MOESM2_ESM.xlsx]

## Sheet: Supplementary Table 1
Supplementary Table 2. Samples used for differentiating normal and tumor tissues.
Id	Group
TCGA-38-4625-Norm	Normal
TCGA-38-4626-Norm	Normal
TCGA-38-4627-Norm	Normal
TCGA-38-4632-Norm	Normal
TCGA-44-2655-Norm	Normal
TCGA-44-2657-Norm	Normal
TCGA-44-2661-Norm	Normal
TCGA-44-2662-Norm	Normal
TCGA-44-2665-Norm	Normal
TCGA-44-2668-Norm	Normal
TCGA-44-3396-Norm	Normal
TCGA-44-3398-Norm	Normal
TCGA-44-5645-Norm	Normal
TCGA-44-6144-Norm	Normal
TCGA-44-6145-Norm	Normal
TCGA-44-6146-Norm	Normal
TCGA-44-6147-Norm	Normal
TCGA-44-6148-Norm	Normal
TCGA-44-6776-Norm	Normal
TCGA-44-6777-Norm	Normal
TCGA-44-6778-Norm	Normal
TCGA-49-4490-Norm	Normal
TCGA-49-4512-Norm	Normal
TCGA-49-6742-Norm	Normal
TCGA-49-6743-Norm	Normal
TCGA-49-6744-Norm	Normal
TCGA-49-6745-Norm	Normal
TCGA-49-6761-Norm	Normal
TCGA-50-5930-Norm	Normal
TCGA-50-5931-Norm	Normal
TCGA-50-5932-Norm	Normal
TCGA-50-5933-Norm	Normal
TCGA-50-5935-Norm	Normal
TCGA-50-5936-Norm	Normal
TCGA-50-5939-Norm	Normal
TCGA-50-6595-Norm	Normal
TCGA-55-6968-Norm	Normal
TCGA-55-6969-Norm	Normal
TCGA-55-6970-Norm	Normal
TCGA-55-6971-Norm	Normal
TCGA-55-6972-Norm	Normal
TCGA-55-6975-Norm	Normal
TCGA-55-6978-Norm	Normal
TCGA-55-6979-Norm	Normal
TCGA-55-6980-Norm	Normal
TCGA-55-6981-Norm	Normal
TCGA-55-6982-Norm	Normal
TCGA-55-6983-Norm	Normal
TCGA-55-6984-Norm	Normal
TCGA-55-6985-Norm	Normal
TCGA-55-6986-Norm	Normal
TCGA-73-4676-Norm	Normal
TCGA-91-6828-Norm	Normal
TCGA-91-6829-Norm	Normal
TCGA-91-6831-Norm	Normal
TCGA-91-6835-Norm	Normal
TCGA-91-6836-Norm	Normal
TCGA-91-6847-Norm	Normal
TCGA-91-6849-Norm	Normal
TCGA-05-4244	Tumor
TCGA-05-4249	Tumor
TCGA-05-4250	Tumor
TCGA-05-4382	Tumor
TCGA-05-4384	Tumor
TCGA-05-4389	Tumor
TCGA-05-4390	Tumor
TCGA-05-4395	Tumor
TCGA-05-4396	Tumor
TCGA-05-4397	Tumor
TCGA-05-4398	Tumor
TCGA-05-4402	Tumor
TCGA-05-4403	Tumor
TCGA-05-4405	Tumor
TCGA-05-4410	Tumor
TCGA-05-4415	Tumor
TCGA-05-4417	Tumor
TCGA-05-4418	Tumor
TCGA-05-4420	Tumor
TCGA-05-4422	Tumor
TCGA-05-4424	Tumor
TCGA-05-4425	Tumor
TCGA-05-4426	Tumor
TCGA-05-4427	Tumor
TCGA-05-4430	Tumor
TCGA-05-4432	Tumor
TCGA-05-4433	Tumor
TCGA-05-4434	Tumor
TCGA-05-5420	Tumor
TCGA-05-5423	Tumor
TCGA-05-5425	Tumor
TCGA-05-5428	Tumor
TCGA-05-5429	Tumor
TCGA-05-5715	Tumor
TCGA-35-3615	Tumor
TCGA-35-4122	Tumor
TCGA-35-4123	Tumor
TCGA-35-5375	Tumor
TCGA-38-4625	Tumor
TCGA-38-4626	Tumor
TCGA-38-4627	Tumor
TCGA-38-4628	Tumor
TCGA-38-4629	Tumor
TCGA-38-4630	Tumor
TCGA-38-4631	Tumor
TCGA-38-4632	Tumor
TCGA-38-6178	Tumor
TCGA-38-7271	Tumor
TCGA-38-A44F	Tumor
TCGA-44-2655	Tumor
TCGA-44-2656	Tumor
TCGA-44-2657	Tumor
TCGA-44-2659	Tumor
TCGA-44-2661	Tumor
TCGA-44-2662	Tumor
TCGA-44-2665	Tumor
TCGA-44-2666	Tumor
TCGA-44-2668	Tumor
TCGA-44-3396	Tumor
TCGA-44-3398	Tumor
TCGA-44-3917	Tumor
TCGA-44-3919	Tumor
TCGA-44-4112	Tumor
TCGA-44-5643	Tumor
TCGA-44-5644	Tumor
TCGA-44-6145	Tumor
TCGA-44-6146	Tumor
TCGA-44-6147	Tumor
TCGA-44-6148	Tumor
TCGA-44-6774	Tumor
TCGA-44-6775	Tumor
TCGA-44-6776	Tumor
TCGA-44-6777	Tumor
TCGA-44-6778	Tumor
TCGA-44-6779	Tumor
TCGA-44-7659	Tumor
TCGA-44-7660	Tumor
TCGA-44-7661	Tumor
TCGA-44-7662	Tumor
TCGA-44-7667	Tumor
TCGA-44-7669	Tumor
TCGA-44-7670	Tumor
TCGA-44-7671	Tumor
TCGA-44-7672	Tumor
TCGA-44-8117	Tumor
TCGA-44-8119	Tumor
TCGA-44-8120	Tumor
TCGA-44-A479	Tumor
TCGA-44-A47A	Tumor
TCGA-44-A47B	Tumor
TCGA-44-A47G	Tumor
TCGA-44-A4SS	Tumor
TCGA-44-A4SU	Tumor
TCGA-49-4486	Tumor
TCGA-49-4487	Tumor
TCGA-49-4488	Tumor
TCGA-49-4490	Tumor
TCGA-49-4494	Tumor
TCGA-49-4501	Tumor
TCGA-49-4505	Tumor
TCGA-49-4506	Tumor
TCGA-49-4507	Tumor
TCGA-49-4510	Tumor
TCGA-49-4512	Tumor
TCGA-49-4514	Tumor
TCGA-49-6742	Tumor
TCGA-49-6743	Tumor
TCGA-49-6744	Tumor
TCGA-49-6745	Tumor
TCGA-49-6761	Tumor
TCGA-49-6767	Tumor
TCGA-49-AAQV	Tumor
TCGA-49-AAR0	Tumor
TCGA-49-AAR2	Tumor
TCGA-49-AAR3	Tumor
TCGA-49-AAR4	Tumor
TCGA-49-AAR9	Tumor
TCGA-49-AARE	Tumor
TCGA-49-AARN	Tumor
TCGA-49-AARO	Tumor
TCGA-49-AARQ	Tumor
TCGA-49-AARR	Tumor
TCGA-4B-A93V	Tumor
TCGA-50-5044	Tumor
TCGA-50-5045	Tumor
TCGA-50-5049	Tumor
TCGA-50-5051	Tumor
TCGA-50-5055	Tumor
TCGA-50-5066	Tumor
TCGA-50-5068	Tumor
TCGA-50-5072	Tumor
TCGA-50-5930	Tumor
TCGA-50-5931	Tumor
TCGA-50-5932	Tumor
TCGA-50-5933	Tumor
TCGA-50-5935	Tumor
TCGA-50-5936	Tumor
TCGA-50-5939	Tumor
TCGA-50-5941	Tumor
TCGA-50-5942	Tumor
TCGA-50-5944	Tumor
TCGA-50-5946	Tumor
TCGA-50-6590	Tumor
TCGA-50-6591	Tumor
TCGA-50-6592	Tumor
TCGA-50-6593	Tumor
TCGA-50-6594	Tumor
TCGA-50-6595	Tumor
TCGA-50-6673	Tumor
TCGA-50-7109	Tumor
TCGA-50-8457	Tumor
TCGA-50-8459	Tumor
TCGA-50-8460	Tumor
TCGA-53-7624	Tumor
TCGA-53-7626	Tumor
TCGA-53-7813	Tumor
TCGA-53-A4EZ	Tumor
TCGA-55-1592	Tumor
TCGA-55-1594	Tumor
TCGA-55-1595	Tumor
TCGA-55-1596	Tumor
TCGA-55-5899	Tumor
TCGA-55-6543	Tumor
TCGA-55-6642	Tumor
TCGA-55-6712	Tumor
TCGA-55-6968	Tumor
TCGA-55-6969	Tumor
TCGA-55-6970	Tumor
TCGA-55-6971	Tumor
TCGA-55-6972	Tumor
TCGA-55-6975	Tumor
TCGA-55-6978	Tumor
TCGA-55-6979	Tumor
TCGA-55-6980	Tumor
TCGA-55-6981	Tumor
TCGA-55-6982	Tumor
TCGA-55-6983	Tumor
TCGA-55-6984	Tumor
TCGA-55-6985	Tumor
TCGA-55-6986	Tumor
TCGA-55-6987	Tumor
TCGA-55-7227	Tumor
TCGA-55-7281	Tumor
TCGA-55-7283	Tumor
TCGA-55-7284	Tumor
TCGA-55-7570	Tumor
TCGA-55-7573	Tumor
TCGA-55-7574	Tumor
TCGA-55-7576	Tumor
TCGA-55-7724	Tumor
TCGA-55-7725	Tumor
TCGA-55-7726	Tumor
TCGA-55-7727	Tumor
TCGA-55-7728	Tumor
TCGA-55-7815	Tumor
TCGA-55-7816	Tumor
TCGA-55-7903	Tumor
TCGA-55-7907	Tumor
TCGA-55-7910	Tumor
TCGA-55-7911	Tumor
TCGA-55-7913	Tumor
TCGA-55-7914	Tumor
TCGA-55-7994	Tumor
TCGA-55-7995	Tumor
TCGA-55-8085	Tumor
TCGA-55-8087	Tumor
TCGA-55-8089	Tumor
TCGA-55-8090	Tumor
TCGA-55-8091	Tumor
TCGA-55-8092	Tumor
TCGA-55-8094	Tumor
TCGA-55-8096	Tumor
TCGA-55-8097	Tumor
TCGA-55-8203	Tumor
TCGA-55-8204	Tumor
TCGA-55-8205	Tumor
TCGA-55-8206	Tumor
TCGA-55-8207	Tumor
TCGA-55-8208	Tumor
TCGA-55-8299	Tumor
TCGA-55-8301	Tumor
TCGA-55-8302	Tumor
TCGA-55-8505	Tumor
TCGA-55-8506	Tumor
TCGA-55-8507	Tumor
TCGA-55-8508	Tumor
TCGA-55-8510	Tumor
TCGA-55-8511	Tumor
TCGA-55-8512	Tumor
TCGA-55-8513	Tumor
TCGA-55-8514	Tumor
TCGA-55-8614	Tumor
TCGA-55-8615	Tumor
TCGA-55-8616	Tumor
TCGA-55-8619	Tumor
TCGA-55-8620	Tumor
TCGA-55-8621	Tumor
TCGA-55-A48X	Tumor
TCGA-55-A48Y	Tumor
TCGA-55-A48Z	Tumor
TCGA-55-A490	Tumor
TCGA-55-A491	Tumor
TCGA-55-A492	Tumor
TCGA-55-A493	Tumor
TCGA-55-A494	Tumor
TCGA-55-A4DF	Tumor
TCGA-55-A4DG	Tumor
TCGA-55-A57B	Tumor
TCGA-62-8394	Tumor
TCGA-62-8395	Tumor
TCGA-62-8397	Tumor
TCGA-62-8398	Tumor
TCGA-62-8399	Tumor
TCGA-62-8402	Tumor
TCGA-62-A46O	Tumor
TCGA-62-A46P	Tumor
TCGA-62-A46R	Tumor
TCGA-62-A46S	Tumor
TCGA-62-A46U	Tumor
TCGA-62-A46V	Tumor
TCGA-62-A46Y	Tumor
TCGA-62-A470	Tumor
TCGA-62-A471	Tumor
TCGA-62-A472	Tumor
TCGA-64-1676	Tumor
TCGA-64-1677	Tumor
TCGA-64-1678	Tumor
TCGA-64-1679	Tumor
TCGA-64-1680	Tumor
TCGA-64-1681	Tumor
TCGA-64-5774	Tumor
TCGA-64-5775	Tumor
TCGA-64-5778	Tumor
TCGA-64-5779	Tumor
TCGA-64-5781	Tumor
TCGA-64-5815	Tumor
TCGA-67-3770	Tumor
TCGA-67-3771	Tumor
TCGA-67-3772	Tumor
TCGA-67-3773	Tumor
TCGA-67-3774	Tumor
TCGA-67-4679	Tumor
TCGA-67-6215	Tumor
TCGA-67-6216	Tumor
TCGA-67-6217	Tumor
TCGA-69-7760	Tumor
TCGA-69-7761	Tumor
TCGA-69-7763	Tumor
TCGA-69-7764	Tumor
TCGA-69-7765	Tumor
TCGA-69-7973	Tumor
TCGA-69-7974	Tumor
TCGA-69-7978	Tumor
TCGA-69-7979	Tumor
TCGA-69-7980	Tumor
TCGA-69-8253	Tumor
TCGA-69-8254	Tumor
TCGA-69-8255	Tumor
TCGA-69-8453	Tumor
TCGA-69-A59K	Tumor
TCGA-71-6725	Tumor
TCGA-71-8520	Tumor
TCGA-73-4658	Tumor
TCGA-73-4659	Tumor
TCGA-73-4662	Tumor
TCGA-73-4666	Tumor
TCGA-73-4668	Tumor
TCGA-73-4670	Tumor
TCGA-73-4675	Tumor
TCGA-73-4676	Tumor
TCGA-73-4677	Tumor
TCGA-73-7498	Tumor
TCGA-73-7499	Tumor
TCGA-73-A9RS	Tumor
TCGA-75-5122	Tumor
TCGA-75-5125	Tumor
TCGA-75-5126	Tumor
TCGA-75-5146	Tumor
TCGA-75-5147	Tumor
TCGA-75-6203	Tumor
TCGA-75-6205	Tumor
TCGA-75-6206	Tumor
TCGA-75-6207	Tumor
TCGA-75-6211	Tumor
TCGA-75-6212	Tumor
TCGA-75-6214	Tumor
TCGA-75-7025	Tumor
TCGA-75-7027	Tumor
TCGA-75-7030	Tumor
TCGA-75-7031	Tumor
TCGA-78-7143	Tumor
TCGA-78-7145	Tumor
TCGA-78-7146	Tumor
TCGA-78-7147	Tumor
TCGA-78-7148	Tumor
TCGA-78-7149	Tumor
TCGA-78-7150	Tumor
TCGA-78-7152	Tumor
TCGA-78-7153	Tumor
TCGA-78-7154	Tumor
TCGA-78-7155	Tumor
TCGA-78-7156	Tumor
TCGA-78-7158	Tumor
TCGA-78-7159	Tumor
TCGA-78-7160	Tumor
TCGA-78-7161	Tumor
TCGA-78-7162	Tumor
TCGA-78-7163	Tumor
TCGA-78-7166	Tumor
TCGA-78-7167	Tumor
TCGA-78-7220	Tumor
TCGA-78-7535	Tumor
TCGA-78-7536	Tumor
TCGA-78-7537	Tumor
TCGA-78-7539	Tumor
TCGA-78-7540	Tumor
TCGA-78-7542	Tumor
TCGA-78-7633	Tumor
TCGA-78-8640	Tumor
TCGA-78-8648	Tumor
TCGA-78-8655	Tumor
TCGA-78-8660	Tumor
TCGA-78-8662	Tumor
TCGA-80-5607	Tumor
TCGA-80-5608	Tumor
TCGA-80-5611	Tumor
TCGA-83-5908	Tumor
TCGA-86-6562	Tumor
TCGA-86-6851	Tumor
TCGA-86-7701	Tumor
TCGA-86-7711	Tumor
TCGA-86-7713	Tumor
TCGA-86-7714	Tumor
TCGA-86-7953	Tumor
TCGA-86-7954	Tumor
TCGA-86-7955	Tumor
TCGA-86-8054	Tumor
TCGA-86-8055	Tumor
TCGA-86-8056	Tumor
TCGA-86-8073	Tumor
TCGA-86-8074	Tumor
TCGA-86-8075	Tumor
TCGA-86-8076	Tumor
TCGA-86-8278	Tumor
TCGA-86-8279	Tumor
TCGA-86-8280	Tumor
TCGA-86-8281	Tumor
TCGA-86-8358	Tumor
TCGA-86-8359	Tumor
TCGA-86-8585	Tumor
TCGA-86-8668	Tumor
TCGA-86-8669	Tumor
TCGA-86-8671	Tumor
TCGA-86-8672	Tumor
TCGA-86-8673	Tumor
TCGA-86-8674	Tumor
TCGA-86-A456	Tumor
TCGA-86-A4D0	Tumor
TCGA-86-A4JF	Tumor
TCGA-86-A4P7	Tumor
TCGA-86-A4P8	Tumor
TCGA-91-6828	Tumor
TCGA-91-6829	Tumor
TCGA-91-6830	Tumor
TCGA-91-6831	Tumor
TCGA-91-6835	Tumor
TCGA-91-6836	Tumor
TCGA-91-6840	Tumor
TCGA-91-6847	Tumor
TCGA-91-6848	Tumor
TCGA-91-6849	Tumor
TCGA-91-7771	Tumor
TCGA-91-8496	Tumor
TCGA-91-8497	Tumor
TCGA-91-8499	Tumor
TCGA-91-A4BC	Tumor
TCGA-91-A4BD	Tumor
TCGA-93-7347	Tumor
TCGA-93-7348	Tumor
TCGA-93-8067	Tumor
TCGA-93-A4JN	Tumor
TCGA-93-A4JO	Tumor
TCGA-93-A4JP	Tumor
TCGA-93-A4JQ	Tumor
TCGA-95-7039	Tumor
TCGA-95-7043	Tumor
TCGA-95-7562	Tumor
TCGA-95-7567	Tumor
TCGA-95-7944	Tumor
TCGA-95-7947	Tumor
TCGA-95-7948	Tumor
TCGA-95-8039	Tumor
TCGA-95-8494	Tumor
TCGA-95-A4VK	Tumor
TCGA-95-A4VN	Tumor
TCGA-95-A4VP	Tumor
TCGA-97-7546	Tumor
TCGA-97-7547	Tumor
TCGA-97-7552	Tumor
TCGA-97-7553	Tumor
TCGA-97-7554	Tumor
TCGA-97-7937	Tumor
TCGA-97-7938	Tumor
TCGA-97-7941	Tumor
TCGA-97-8171	Tumor
TCGA-97-8172	Tumor
TCGA-97-8174	Tumor
TCGA-97-8175	Tumor
TCGA-97-8176	Tumor
TCGA-97-8177	Tumor
TCGA-97-8179	Tumor
TCGA-97-8547	Tumor
TCGA-97-8552	Tumor
TCGA-97-A4LX	Tumor
TCGA-97-A4M0	Tumor
TCGA-97-A4M1	Tumor
TCGA-97-A4M2	Tumor
TCGA-97-A4M3	Tumor
TCGA-97-A4M5	Tumor
TCGA-97-A4M6	Tumor
TCGA-97-A4M7	Tumor
TCGA-99-7458	Tumor
TCGA-99-8025	Tumor
TCGA-99-8028	Tumor
TCGA-99-8032	Tumor
TCGA-99-8033	Tumor
TCGA-99-AA5R	Tumor
TCGA-J2-8192	Tumor
TCGA-J2-8194	Tumor
TCGA-J2-A4AD	Tumor
TCGA-J2-A4AE	Tumor
TCGA-J2-A4AG	Tumor
TCGA-L4-A4E5	Tumor
TCGA-L4-A4E6	Tumor
TCGA-L9-A443	Tumor
TCGA-L9-A444	Tumor
TCGA-L9-A50W	Tumor
TCGA-L9-A5IP	Tumor
TCGA-L9-A743	Tumor
TCGA-L9-A7SV	Tumor
TCGA-L9-A8F4	Tumor
TCGA-MN-A4N1	Tumor
TCGA-MN-A4N4	Tumor
TCGA-MN-A4N5	Tumor
TCGA-MP-A4SV	Tumor
TCGA-MP-A4SW	Tumor
TCGA-MP-A4SY	Tumor
TCGA-MP-A4T4	Tumor
TCGA-MP-A4T6	Tumor
TCGA-MP-A4T7	Tumor
TCGA-MP-A4T8	Tumor
TCGA-MP-A4T9	Tumor
TCGA-MP-A4TA	Tumor
TCGA-MP-A4TC	Tumor
TCGA-MP-A4TD	Tumor
TCGA-MP-A4TE	Tumor
TCGA-MP-A4TF	Tumor
TCGA-MP-A4TH	Tumor
TCGA-MP-A4TI	Tumor
TCGA-MP-A4TJ	Tumor
TCGA-MP-A4TK	Tumor
TCGA-MP-A5C7	Tumor
TCGA-NJ-A4YF	Tumor
TCGA-NJ-A4YG	Tumor
TCGA-NJ-A4YI	Tumor
TCGA-NJ-A4YP	Tumor
TCGA-NJ-A4YQ	Tumor
TCGA-NJ-A55A	Tumor
TCGA-NJ-A55O	Tumor
TCGA-NJ-A55R	Tumor
TCGA-NJ-A7XG	Tumor
TCGA-O1-A52J	Tumor
TCGA-S2-AA1A	Tumor
