# Supplementary material for: Exploration of predictive and prognostic alternative splicing signatures in lung adenocarcinoma using machine learning methods
Source: J Transl Med. 2020 Dec 7;18:463. doi: 10.1186/s12967-020-02635-y (PMC7720605; doi:10.1186/s12967-020-02635-y)
Supplement: Supplementary file 3 — Additional file 3: Table S3. Samples for recognizing lymph node metastasis (LNM). [file 12967_2020_2635_MOESM3_ESM.xlsx]

## Sheet: Supplementary Table 3
Additional file 3: Table S3. Samples for recognizing lymph node metastasis (LNM).
Id	LNM
TCGA-05-4249	0
TCGA-05-4382	0
TCGA-05-4389	0
TCGA-05-4390	0
TCGA-05-4403	0
TCGA-05-4405	0
TCGA-05-4410	0
TCGA-05-4417	0
TCGA-05-4420	0
TCGA-05-4422	0
TCGA-05-4424	0
TCGA-05-4425	0
TCGA-05-4426	0
TCGA-05-4430	0
TCGA-05-4433	0
TCGA-05-5715	0
TCGA-35-3615	0
TCGA-35-4122	0
TCGA-35-4123	0
TCGA-38-4625	0
TCGA-38-4626	0
TCGA-38-4629	0
TCGA-38-4630	0
TCGA-38-4631	0
TCGA-38-7271	0
TCGA-38-A44F	0
TCGA-44-2655	0
TCGA-44-2656	0
TCGA-44-2661	0
TCGA-44-2662	0
TCGA-44-2666	0
TCGA-44-2668	0
TCGA-44-3398	0
TCGA-44-3917	0
TCGA-44-3919	0
TCGA-44-4112	0
TCGA-44-5644	0
TCGA-44-6145	0
TCGA-44-6146	0
TCGA-44-6148	0
TCGA-44-6775	0
TCGA-44-6776	0
TCGA-44-6778	0
TCGA-44-7659	0
TCGA-44-7660	0
TCGA-44-7661	0
TCGA-44-7662	0
TCGA-44-7667	0
TCGA-44-7671	0
TCGA-44-7672	0
TCGA-44-8117	0
TCGA-44-8119	0
TCGA-44-8120	0
TCGA-44-A479	0
TCGA-44-A47A	0
TCGA-44-A47B	0
TCGA-44-A47G	0
TCGA-44-A4SS	0
TCGA-44-A4SU	0
TCGA-49-4486	0
TCGA-49-4487	0
TCGA-49-4488	0
TCGA-49-4501	0
TCGA-49-4514	0
TCGA-49-6767	0
TCGA-49-AAR0	0
TCGA-49-AAR2	0
TCGA-49-AAR9	0
TCGA-49-AARE	0
TCGA-49-AARN	0
TCGA-49-AARO	0
TCGA-49-AARQ	0
TCGA-49-AARR	0
TCGA-4B-A93V	0
TCGA-50-5049	0
TCGA-50-5066	0
TCGA-50-5931	0
TCGA-50-5935	0
TCGA-50-5939	0
TCGA-50-5942	0
TCGA-50-5944	0
TCGA-50-5946	0
TCGA-50-6590	0
TCGA-50-6591	0
TCGA-50-6592	0
TCGA-50-6673	0
TCGA-50-7109	0
TCGA-50-8457	0
TCGA-50-8459	0
TCGA-50-8460	0
TCGA-53-7624	0
TCGA-53-7813	0
TCGA-55-1592	0
TCGA-55-1595	0
TCGA-55-6543	0
TCGA-55-6642	0
TCGA-55-6968	0
TCGA-55-6969	0
TCGA-55-6971	0
TCGA-55-6972	0
TCGA-55-6978	0
TCGA-55-6980	0
TCGA-55-6985	0
TCGA-55-6986	0
TCGA-55-6987	0
TCGA-55-7281	0
TCGA-55-7284	0
TCGA-55-7570	0
TCGA-55-7573	0
TCGA-55-7574	0
TCGA-55-7576	0
TCGA-55-7724	0
TCGA-55-7725	0
TCGA-55-7726	0
TCGA-55-7728	0
TCGA-55-7815	0
TCGA-55-7903	0
TCGA-55-7910	0
TCGA-55-7911	0
TCGA-55-7913	0
TCGA-55-7994	0
TCGA-55-7995	0
TCGA-55-8085	0
TCGA-55-8087	0
TCGA-55-8089	0
TCGA-55-8090	0
TCGA-55-8091	0
TCGA-55-8092	0
TCGA-55-8094	0
TCGA-55-8096	0
TCGA-55-8097	0
TCGA-55-8203	0
TCGA-55-8204	0
TCGA-55-8205	0
TCGA-55-8206	0
TCGA-55-8207	0
TCGA-55-8208	0
TCGA-55-8299	0
TCGA-55-8301	0
TCGA-55-8302	0
TCGA-55-8506	0
TCGA-55-8507	0
TCGA-55-8510	0
TCGA-55-8511	0
TCGA-55-8513	0
TCGA-55-8514	0
TCGA-55-8614	0
TCGA-55-8616	0
TCGA-55-8619	0
TCGA-55-8621	0
TCGA-55-A48Y	0
TCGA-55-A490	0
TCGA-55-A491	0
TCGA-55-A492	0
TCGA-55-A493	0
TCGA-55-A494	0
TCGA-55-A4DF	0
TCGA-55-A4DG	0
TCGA-55-A57B	0
TCGA-62-8395	0
TCGA-62-8397	0
TCGA-62-A46O	0
TCGA-62-A46P	0
TCGA-62-A46R	0
TCGA-62-A46S	0
TCGA-62-A46V	0
TCGA-62-A470	0
TCGA-62-A472	0
TCGA-64-1676	0
TCGA-64-1678	0
TCGA-64-1681	0
TCGA-64-5774	0
TCGA-64-5775	0
TCGA-64-5778	0
TCGA-64-5781	0
TCGA-67-3770	0
TCGA-67-3771	0
TCGA-67-3772	0
TCGA-67-3773	0
TCGA-67-3774	0
TCGA-67-4679	0
TCGA-67-6215	0
TCGA-67-6216	0
TCGA-69-7760	0
TCGA-69-7761	0
TCGA-69-7763	0
TCGA-69-7764	0
TCGA-69-7765	0
TCGA-69-7973	0
TCGA-69-7979	0
TCGA-69-7980	0
TCGA-69-8255	0
TCGA-69-8453	0
TCGA-69-A59K	0
TCGA-71-6725	0
TCGA-71-8520	0
TCGA-73-4658	0
TCGA-73-4662	0
TCGA-73-4666	0
TCGA-73-4670	0
TCGA-73-4677	0
TCGA-73-7498	0
TCGA-73-7499	0
TCGA-73-A9RS	0
TCGA-75-5122	0
TCGA-75-5146	0
TCGA-75-5147	0
TCGA-75-6205	0
TCGA-75-6206	0
TCGA-75-6211	0
TCGA-75-7025	0
TCGA-75-7027	0
TCGA-75-7030	0
TCGA-75-7031	0
TCGA-78-7143	0
TCGA-78-7149	0
TCGA-78-7152	0
TCGA-78-7153	0
TCGA-78-7155	0
TCGA-78-7161	0
TCGA-78-7162	0
TCGA-78-7163	0
TCGA-78-7167	0
TCGA-78-7535	0
TCGA-78-7537	0
TCGA-78-7539	0
TCGA-78-7540	0
TCGA-78-7542	0
TCGA-78-7633	0
TCGA-78-8648	0
TCGA-78-8655	0
TCGA-78-8662	0
TCGA-80-5608	0
TCGA-80-5611	0
TCGA-83-5908	0
TCGA-86-7701	0
TCGA-86-7713	0
TCGA-86-7953	0
TCGA-86-7954	0
TCGA-86-7955	0
TCGA-86-8056	0
TCGA-86-8073	0
TCGA-86-8075	0
TCGA-86-8076	0
TCGA-86-8280	0
TCGA-86-8358	0
TCGA-86-8585	0
TCGA-86-8668	0
TCGA-86-8669	0
TCGA-86-8672	0
TCGA-86-8673	0
TCGA-86-A456	0
TCGA-86-A4D0	0
TCGA-86-A4JF	0
TCGA-86-A4P7	0
TCGA-91-6828	0
TCGA-91-6829	0
TCGA-91-6831	0
TCGA-91-6835	0
TCGA-91-6836	0
TCGA-91-6840	0
TCGA-91-6847	0
TCGA-91-7771	0
TCGA-91-8497	0
TCGA-91-8499	0
TCGA-91-A4BC	0
TCGA-93-7347	0
TCGA-93-7348	0
TCGA-93-8067	0
TCGA-93-A4JN	0
TCGA-93-A4JO	0
TCGA-93-A4JQ	0
TCGA-95-7039	0
TCGA-95-7043	0
TCGA-95-7944	0
TCGA-95-7947	0
TCGA-95-7948	0
TCGA-95-8039	0
TCGA-97-7546	0
TCGA-97-7547	0
TCGA-97-7552	0
TCGA-97-7553	0
TCGA-97-7937	0
TCGA-97-7938	0
TCGA-97-7941	0
TCGA-97-8172	0
TCGA-97-8174	0
TCGA-97-8175	0
TCGA-97-8177	0
TCGA-97-8179	0
TCGA-97-8552	0
TCGA-97-A4LX	0
TCGA-97-A4M0	0
TCGA-97-A4M1	0
TCGA-97-A4M2	0
TCGA-97-A4M3	0
TCGA-97-A4M5	0
TCGA-97-A4M6	0
TCGA-97-A4M7	0
TCGA-99-7458	0
TCGA-99-8028	0
TCGA-99-8032	0
TCGA-99-AA5R	0
TCGA-J2-8194	0
TCGA-J2-A4AD	0
TCGA-J2-A4AE	0
TCGA-J2-A4AG	0
TCGA-L4-A4E5	0
TCGA-L4-A4E6	0
TCGA-L9-A443	0
TCGA-L9-A444	0
TCGA-L9-A8F4	0
TCGA-MN-A4N4	0
TCGA-MN-A4N5	0
TCGA-MP-A4SV	0
TCGA-MP-A4T7	0
TCGA-MP-A4TA	0
TCGA-MP-A4TE	0
TCGA-MP-A4TF	0
TCGA-MP-A4TH	0
TCGA-MP-A4TJ	0
TCGA-MP-A5C7	0
TCGA-NJ-A4YF	0
TCGA-NJ-A4YG	0
TCGA-NJ-A4YP	0
TCGA-NJ-A4YQ	0
TCGA-NJ-A55A	0
TCGA-NJ-A55R	0
TCGA-O1-A52J	0
TCGA-S2-AA1A	0
TCGA-05-4244	1
TCGA-05-4250	1
TCGA-05-4384	1
TCGA-05-4395	1
TCGA-05-4396	1
TCGA-05-4397	1
TCGA-05-4398	1
TCGA-05-4415	1
TCGA-05-4418	1
TCGA-05-4427	1
TCGA-05-4432	1
TCGA-05-4434	1
TCGA-05-5420	1
TCGA-05-5423	1
TCGA-05-5425	1
TCGA-05-5428	1
TCGA-05-5429	1
TCGA-35-5375	1
TCGA-38-4627	1
TCGA-38-4628	1
TCGA-38-4632	1
TCGA-38-6178	1
TCGA-44-2659	1
TCGA-44-2665	1
TCGA-44-3396	1
TCGA-44-5643	1
TCGA-44-6774	1
TCGA-44-6779	1
TCGA-44-7669	1
TCGA-44-7670	1
TCGA-49-4490	1
TCGA-49-4494	1
TCGA-49-4505	1
TCGA-49-4506	1
TCGA-49-4507	1
TCGA-49-4510	1
TCGA-49-4512	1
TCGA-49-6742	1
TCGA-49-6743	1
TCGA-49-6744	1
TCGA-49-6745	1
TCGA-49-6761	1
TCGA-49-AAQV	1
TCGA-49-AAR3	1
TCGA-49-AAR4	1
TCGA-50-5044	1
TCGA-50-5045	1
TCGA-50-5051	1
TCGA-50-5055	1
TCGA-50-5068	1
TCGA-50-5072	1
TCGA-50-5930	1
TCGA-50-5932	1
TCGA-50-5933	1
TCGA-50-5936	1
TCGA-50-5941	1
TCGA-50-6593	1
TCGA-50-6594	1
TCGA-50-6595	1
TCGA-53-7626	1
TCGA-53-A4EZ	1
TCGA-55-1594	1
TCGA-55-1596	1
TCGA-55-5899	1
TCGA-55-6712	1
TCGA-55-6970	1
TCGA-55-6975	1
TCGA-55-6979	1
TCGA-55-6981	1
TCGA-55-6982	1
TCGA-55-6983	1
TCGA-55-6984	1
TCGA-55-7227	1
TCGA-55-7283	1
TCGA-55-7727	1
TCGA-55-7907	1
TCGA-55-7914	1
TCGA-55-8505	1
TCGA-55-8508	1
TCGA-55-8512	1
TCGA-55-8615	1
TCGA-55-8620	1
TCGA-55-A48X	1
TCGA-55-A48Z	1
TCGA-62-8394	1
TCGA-62-8398	1
TCGA-62-8399	1
TCGA-62-8402	1
TCGA-62-A46U	1
TCGA-62-A46Y	1
TCGA-62-A471	1
TCGA-64-1677	1
TCGA-64-1679	1
TCGA-64-1680	1
TCGA-64-5779	1
TCGA-64-5815	1
TCGA-67-6217	1
TCGA-69-7974	1
TCGA-69-7978	1
TCGA-69-8253	1
TCGA-73-4659	1
TCGA-73-4668	1
TCGA-73-4675	1
TCGA-73-4676	1
TCGA-75-5125	1
TCGA-75-5126	1
TCGA-75-6203	1
TCGA-75-6207	1
TCGA-75-6212	1
TCGA-75-6214	1
TCGA-78-7145	1
TCGA-78-7146	1
TCGA-78-7147	1
TCGA-78-7148	1
TCGA-78-7150	1
TCGA-78-7154	1
TCGA-78-7156	1
TCGA-78-7158	1
TCGA-78-7160	1
TCGA-78-7166	1
TCGA-78-7220	1
TCGA-78-7536	1
TCGA-78-8640	1
TCGA-78-8660	1
TCGA-80-5607	1
TCGA-86-6562	1
TCGA-86-6851	1
TCGA-86-7711	1
TCGA-86-7714	1
TCGA-86-8054	1
TCGA-86-8055	1
TCGA-86-8074	1
TCGA-86-8278	1
TCGA-86-8279	1
TCGA-86-8359	1
TCGA-86-8671	1
TCGA-86-8674	1
TCGA-86-A4P8	1
TCGA-91-6830	1
TCGA-91-6848	1
TCGA-91-6849	1
TCGA-91-A4BD	1
TCGA-95-7562	1
TCGA-95-7567	1
TCGA-95-8494	1
TCGA-95-A4VK	1
TCGA-95-A4VN	1
TCGA-95-A4VP	1
TCGA-97-7554	1
TCGA-97-8171	1
TCGA-97-8176	1
TCGA-97-8547	1
TCGA-99-8025	1
TCGA-J2-8192	1
TCGA-L9-A50W	1
TCGA-L9-A5IP	1
TCGA-L9-A743	1
TCGA-L9-A7SV	1
TCGA-MN-A4N1	1
TCGA-MP-A4SW	1
TCGA-MP-A4SY	1
TCGA-MP-A4T4	1
TCGA-MP-A4T6	1
TCGA-MP-A4T8	1
TCGA-MP-A4T9	1
TCGA-MP-A4TC	1
TCGA-MP-A4TD	1
TCGA-MP-A4TI	1
TCGA-MP-A4TK	1
TCGA-NJ-A4YI	1
TCGA-NJ-A55O	1
TCGA-NJ-A7XG	1
