# Supplementary material for: Exploration of predictive and prognostic alternative splicing signatures in lung adenocarcinoma using machine learning methods
Source: J Transl Med. 2020 Dec 7;18:463. doi: 10.1186/s12967-020-02635-y (PMC7720605; doi:10.1186/s12967-020-02635-y)
Supplement: Supplementary file 4 — Additional file 4: Table S4. Information of samples included in the construction of prognostic model. [file 12967_2020_2635_MOESM4_ESM.xlsx]

## Sheet: Supplementary Table 4
Additional file 4: Table S4. Information of samples included in the construction of prognostic model.
	Gender	Age	Smoking	Stage	T	N	M	OS_event	OS_time	Group
TCGA-05-5715	Female	69	Non-smoker	Stage I	2	0	0	Alive	0.169863	training
TCGA-44-2661	Female	69	Non-smoker	Stage I	1	0	0	Alive	0.282192	training
TCGA-44-3919	Female	71	Non-smoker	Stage I	1	0	0	Alive	0.520548	training
TCGA-49-4501	Female	67	Non-smoker	Stage I	2	0	0	Dead	3.89315	training
TCGA-55-6980	Male	56	Non-smoker	Stage I	1	0	0	Alive	0.183562	training
TCGA-55-6986	Female	74	Non-smoker	Stage I	2	0	0	Alive	5.89315	training
TCGA-55-7815	Male	76	Non-smoker	Stage I	2	0	NA	Alive	0.147945	training
TCGA-55-8206	Male	56	Non-smoker	Stage I	1	0	0	Alive	0.126027	training
TCGA-67-6215	Female	52	Non-smoker	Stage I	2	0	0	Alive	0.443836	training
TCGA-67-6216	Female	57	Non-smoker	Stage I	1	0	0	Alive	0.386301	training
TCGA-73-7499	Female	81	Non-smoker	Stage I	2	0	0	Alive	1.42192	training
TCGA-78-7143	Female	62	Non-smoker	Stage I	2	0	0	Dead	13.5918	training
TCGA-78-7540	Female	66	Non-smoker	Stage I	2	0	0	Alive	2.4137	training
TCGA-86-8075	Female	66	Non-smoker	Stage I	2	0	0	Alive	0.117808	training
TCGA-86-8668	Female	61	Non-smoker	Stage I	1	0	0	Alive	0.123288	training
TCGA-97-8177	Female	59	Non-smoker	Stage I	2	0	0	Alive	0.40274	training
TCGA-J2-A4AE	Female	77	Non-smoker	Stage I	1	0	NA	Alive	0.772603	training
TCGA-05-4249	Male	67	Smoker	Stage I	2	0	0	Alive	3.1726	training
TCGA-05-4382	Male	68	Smoker	Stage I	2	0	0	Alive	1.66301	training
TCGA-05-4390	Female	58	Smoker	Stage I	2	0	0	Alive	3.08493	training
TCGA-05-4405	Female	74	Smoker	Stage I	2	0	0	Alive	1.67123	training
TCGA-05-4420	Male	41	Smoker	Stage I	2	0	0	Alive	2.49863	training
TCGA-05-4422	Male	68	Smoker	Stage I	2	0	0	Alive	1	training
TCGA-05-4426	Male	71	Smoker	Stage I	2	0	0	Alive	2.16712	training
TCGA-05-4430	Female	59	Smoker	Stage I	2	0	0	Alive	2.08493	training
TCGA-05-4433	Male	82	Smoker	Stage I	2	0	0	Alive	2	training
TCGA-35-4123	Male	38	Smoker	Stage I	1	0	0	Alive	0.49863	training
TCGA-38-7271	Female	72	Smoker	Stage I	1	0	0	Dead	2.19178	training
TCGA-38-A44F	Male	80	Smoker	Stage I	2	0	0	Alive	0.364384	training
TCGA-44-2655	Female	65	Smoker	Stage I	1	0	0	Alive	1.57534	training
TCGA-44-2656	Male	59	Smoker	Stage I	2	0	0	Alive	1.59452	training
TCGA-44-2657	Female	74	Smoker	Stage I	2	NA	0	Alive	1.09589	training
TCGA-44-2662	Male	65	Smoker	Stage I	2	0	0	Alive	1.31507	training
TCGA-44-2666	Male	43	Smoker	Stage I	2	0	0	Dead	0.265753	training
TCGA-44-2668	Male	51	Smoker	Stage I	2	0	0	Alive	0.673973	training
TCGA-44-3917	Female	33	Smoker	Stage I	2	0	0	Alive	1.07397	training
TCGA-44-4112	Female	60	Smoker	Stage I	2	0	0	Alive	0.386301	training
TCGA-44-5644	Female	51	Smoker	Stage I	2	0	NA	Alive	1.36438	training
TCGA-44-6145	Female	62	Smoker	Stage I	1	0	0	Alive	0.282192	training
TCGA-44-6148	Male	60	Smoker	Stage I	1	0	0	Alive	0.263014	training
TCGA-44-6775	Female	72	Smoker	Stage I	2	0	NA	Alive	0.227397	training
TCGA-44-6778	Male	59	Smoker	Stage I	1	0	NA	Alive	3.0411	training
TCGA-44-7659	Male	70	Smoker	Stage I	1	0	NA	Alive	0.819178	training
TCGA-44-7662	Male	61	Smoker	Stage I	2	0	NA	Alive	0.136986	training
TCGA-44-7671	Male	64	Smoker	Stage I	2	0	0	Alive	1.46575	training
TCGA-44-7672	Female	52	Smoker	Stage I	1	0	0	Alive	1.14521	training
TCGA-44-8117	Female	54	Smoker	Stage I	2	0	0	Alive	0.709589	training
TCGA-44-A479	Female	73	Smoker	Stage I	2	0	NA	Alive	0.70137	training
TCGA-44-A47B	Male	79	Smoker	Stage I	2	0	0	Alive	0.287671	training
TCGA-44-A4SS	Male	73	Smoker	Stage I	1	0	0	Alive	0.312329	training
TCGA-49-4488	Female	74	Smoker	Stage I	1	0	NA	Dead	2.38082	training
TCGA-49-4514	Female	79	Smoker	Stage I	1	0	0	Alive	3.6	training
TCGA-49-AAR0	Male	57	Smoker	Stage I	1	0	NA	Alive	12.0959	training
TCGA-49-AAR2	Male	64	Smoker	Stage I	2	0	NA	Alive	5.32877	training
TCGA-49-AARN	Female	56	Smoker	Stage I	1	0	NA	Dead	3.10959	training
TCGA-49-AARQ	Female	41	Smoker	Stage I	2	0	NA	Alive	17.6521	training
TCGA-4B-A93V	Female	52	Smoker	Stage I	1	0	0	Alive	0.69589	training
TCGA-50-5931	Female	75	Smoker	Stage I	2	0	0	Dead	1.18904	training
TCGA-50-5939	Male	85	Smoker	Stage I	2	0	0	Dead	1.26027	training
TCGA-50-5942	Female	67	Smoker	Stage I	1	0	0	Alive	0.372603	training
TCGA-50-6590	Female	72	Smoker	Stage I	2	0	0	Dead	3.52877	training
TCGA-50-6592	Female	71	Smoker	Stage I	2	0	0	Dead	2.12877	training
TCGA-50-8457	Female	63	Smoker	Stage I	1	0	0	Alive	0.120548	training
TCGA-55-1592	Male	65	Smoker	Stage I	2	0	0	Dead	1.92055	training
TCGA-55-1595	Female	74	Smoker	Stage I	1	0	0	Alive	4.05205	training
TCGA-55-6642	Male	63	Smoker	Stage I	2	0	NA	Alive	2.72055	training
TCGA-55-6985	Female	58	Smoker	Stage I	2	0	NA	Alive	3.37808	training
TCGA-55-6987	Male	77	Smoker	Stage I	1	0	0	Alive	3.20548	training
TCGA-55-7576	Male	54	Smoker	Stage I	2	0	0	Alive	0.109589	training
TCGA-55-7725	Female	68	Smoker	Stage I	1	0	NA	Alive	0.106849	training
TCGA-55-7726	Female	72	Smoker	Stage I	1	0	NA	Alive	0.106849	training
TCGA-55-7913	Female	61	Smoker	Stage I	1	0	NA	Alive	0.169863	training
TCGA-55-8085	Male	64	Smoker	Stage I	1	0	0	Alive	0.090411	training
TCGA-55-8089	Male	56	Smoker	Stage I	1	0	0	Alive	0.273973	training
TCGA-55-8091	Male	74	Smoker	Stage I	2	0	NA	Alive	0.117808	training
TCGA-55-8096	Female	67	Smoker	Stage I	2	0	NA	Alive	0.128767	training
TCGA-55-8207	Male	73	Smoker	Stage I	2	0	NA	Alive	0.180822	training
TCGA-55-8299	Female	61	Smoker	Stage I	1	0	NA	Alive	0.591781	training
TCGA-55-8510	Female	55	Smoker	Stage I	2	0	NA	Alive	0.624658	training
TCGA-55-8614	Male	76	Smoker	Stage I	2	0	NA	Alive	0.112329	training
TCGA-55-A4DF	Male	88	Smoker	Stage I	1	0	NA	Alive	0.128767	training
TCGA-55-A4DG	Male	71	Smoker	Stage I	1	0	NA	Alive	0.443836	training
TCGA-62-A46P	Male	65	Smoker	Stage I	2	0	0	Dead	1.6274	training
TCGA-62-A46R	Female	54	Smoker	Stage I	2	0	0	Dead	4.72603	training
TCGA-62-A46V	Female	78	Smoker	Stage I	2	0	0	Alive	4.46849	training
TCGA-62-A470	Male	84	Smoker	Stage I	2	0	0	Dead	3.27123	training
TCGA-64-1676	Male	58	Smoker	Stage I	1	0	0	Alive	4.73425	training
TCGA-64-1681	Female	61	Smoker	Stage I	1	0	0	Dead	3.19726	training
TCGA-64-5781	Female	55	Smoker	Stage I	2	0	0	Alive	3.29315	training
TCGA-67-3770	Female	70	Smoker	Stage I	1	0	0	Alive	1.67123	training
TCGA-67-3771	Female	77	Smoker	Stage I	1	0	0	Alive	1.67123	training
TCGA-67-3773	Female	84	Smoker	Stage I	2	0	0	Alive	1.16986	training
TCGA-69-7761	Male	84	Smoker	Stage I	2	0	NA	Alive	0.509589	training
TCGA-69-7764	Male	75	Smoker	Stage I	1	0	0	Alive	1.13425	training
TCGA-69-7973	Female	42	Smoker	Stage I	2	0	0	Alive	0.630137	training
TCGA-69-7979	Female	71	Smoker	Stage I	2	0	NA	Alive	0.243836	training
TCGA-69-7980	Female	70	Smoker	Stage I	1	0	0	Alive	0.117808	training
TCGA-69-8255	Male	71	Smoker	Stage I	1	0	0	Alive	0.353425	training
TCGA-73-7498	Female	58	Smoker	Stage I	1	0	0	Alive	1.70137	training
TCGA-78-7152	Male	65	Smoker	Stage I	2	0	0	Alive	3.29315	training
TCGA-78-7153	Female	65	Smoker	Stage I	2	0	0	Alive	2.08219	training
TCGA-78-7155	Male	68	Smoker	Stage I	2	0	0	Dead	3.20822	training
TCGA-78-7159	Female	60	Smoker	Stage I	1	NA	0	Alive	3.34521	training
TCGA-78-7162	Male	75	Smoker	Stage I	1	0	0	Dead	8.68219	training
TCGA-78-7163	Male	60	Smoker	Stage I	2	0	0	Alive	18.663	training
TCGA-78-7542	Male	56	Smoker	Stage I	2	0	0	Dead	0.879452	training
TCGA-78-7633	Male	67	Smoker	Stage I	2	0	0	Alive	2.72329	training
TCGA-78-8655	Female	77	Smoker	Stage I	1	0	0	Alive	6.46575	training
TCGA-78-8662	Female	53	Smoker	Stage I	2	0	0	Dead	9.20822	training
TCGA-91-6828	Male	70	Smoker	Stage I	1	0	0	Alive	0.10411	training
TCGA-91-6829	Male	78	Smoker	Stage I	2	0	NA	Dead	3.44658	training
TCGA-91-6831	Male	66	Smoker	Stage I	2	0	NA	Alive	0.106849	training
TCGA-91-6835	Female	81	Smoker	Stage I	1	0	0	Alive	0.0958904	training
TCGA-91-6847	Female	62	Smoker	Stage I	2	0	NA	Alive	2.30685	training
TCGA-91-8499	Female	76	Smoker	Stage I	1	0	NA	Alive	0.0986301	training
TCGA-93-7347	Female	76	Smoker	Stage I	1	0	NA	Alive	0.813699	training
TCGA-93-7348	Female	75	Smoker	Stage I	1	0	NA	Alive	0.347945	training
TCGA-93-A4JO	Male	70	Smoker	Stage I	1	0	NA	Dead	0.090411	training
TCGA-93-A4JQ	Male	49	Smoker	Stage I	1	0	NA	Alive	0.273973	training
TCGA-95-7947	Male	67	Smoker	Stage I	1	0	0	Alive	0.109589	training
TCGA-97-7547	Female	67	Smoker	Stage I	2	0	NA	Alive	3.93151	training
TCGA-97-7553	Female	58	Smoker	Stage I	1	0	NA	Alive	3.64932	training
TCGA-97-7937	Male	65	Smoker	Stage I	2	0	NA	Alive	0.49589	training
TCGA-97-8172	Female	75	Smoker	Stage I	2	0	0	Alive	0.49863	training
TCGA-97-A4LX	Male	81	Smoker	Stage I	2	0	0	Alive	0.745205	training
TCGA-97-A4M0	Female	60	Smoker	Stage I	2	0	0	Alive	0.591781	training
TCGA-97-A4M2	Male	66	Smoker	Stage I	1	0	0	Alive	0.539726	training
TCGA-97-A4M3	Female	69	Smoker	Stage I	1	0	0	Alive	0.649315	training
TCGA-97-A4M5	Male	83	Smoker	Stage I	1	0	0	Alive	0.361644	training
TCGA-97-A4M7	Male	74	Smoker	Stage I	1	0	0	Alive	0.742466	training
TCGA-99-8032	Male	61	Smoker	Stage I	1	0	0	Alive	0.120548	training
TCGA-99-AA5R	Female	70	Smoker	Stage I	1	0	0	Alive	0.517808	training
TCGA-J2-A4AD	Female	61	Smoker	Stage I	1	0	NA	Alive	0.786301	training
TCGA-L4-A4E5	Female	48	Smoker	Stage I	1	0	0	Alive	0.583562	training
TCGA-L4-A4E6	Male	67	Smoker	Stage I	1	0	0	Alive	0.208219	training
TCGA-L9-A443	Female	63	Smoker	Stage I	1	0	NA	Alive	0.317808	training
TCGA-L9-A8F4	Female	64	Smoker	Stage I	2	0	NA	Alive	0.279452	training
TCGA-MN-A4N5	Male	63	Smoker	Stage I	1	0	0	Alive	0.230137	training
TCGA-MP-A4TH	Female	70	Smoker	Stage I	1	0	0	Alive	0.389041	training
TCGA-MP-A4TJ	Female	62	Smoker	Stage I	1	0	0	Dead	0.928767	training
TCGA-MP-A5C7	Female	76	Smoker	Stage I	2	0	0	Alive	4.08219	training
TCGA-NJ-A4YF	Female	50	Smoker	Stage I	1	0	0	Alive	4.71233	training
TCGA-NJ-A4YP	Male	52	Smoker	Stage I	2	0	0	Alive	0.136986	training
TCGA-NJ-A55R	Male	67	Smoker	Stage I	1	0	NA	Alive	1.65205	training
TCGA-O1-A52J	Female	74	Smoker	Stage I	1	0	NA	Dead	4.92603	training
TCGA-S2-AA1A	Female	68	Smoker	Stage I	1	0	0	Alive	0.331507	training
TCGA-50-5935	Female	86	NA	Stage I	1	0	0	Dead	1.78904	training
TCGA-50-5944	Female	69	NA	Stage I	1	0	0	Alive	1.02192	training
TCGA-50-8460	Male	74	NA	Stage I	1	0	0	Alive	0.287671	training
TCGA-49-AAQV	Female	63	Non-smoker	Stage II	1	1	NA	Dead	1.85479	training
TCGA-55-6978	Male	81	Non-smoker	Stage II	2	0	NA	Dead	0.482192	training
TCGA-55-6982	Female	79	Non-smoker	Stage II	2	1	0	Dead	2.72603	training
TCGA-55-8513	Female	77	Non-smoker	Stage II	3	0	NA	Alive	0.4	training
TCGA-55-8619	Female	72	Non-smoker	Stage II	3	0	NA	Alive	0.134247	training
TCGA-62-8395	Female	80	Non-smoker	Stage II	3	0	0	Alive	1.93151	training
TCGA-62-8397	Female	70	Non-smoker	Stage II	3	0	0	Alive	2.57534	training
TCGA-69-7760	Male	73	Non-smoker	Stage II	3	0	0	Alive	0.421918	training
TCGA-J2-8192	Female	65	Non-smoker	Stage II	2	1	NA	Alive	0.421918	training
TCGA-05-4397	Male	65	Smoker	Stage II	2	1	0	Dead	2.00274	training
TCGA-05-4424	Male	70	Smoker	Stage II	3	0	0	Alive	2.50137	training
TCGA-05-4427	Female	65	Smoker	Stage II	2	1	0	Alive	2.16712	training
TCGA-05-5425	Male	68	Smoker	Stage II	2	1	0	Alive	0.246575	training
TCGA-38-4627	Female	64	Smoker	Stage II	1	1	0	Dead	3.14247	training
TCGA-44-2659	Female	65	Smoker	Stage II	1	1	0	Alive	1.44932	training
TCGA-44-6779	Female	50	Smoker	Stage II	2	1	NA	Dead	1.36986	training
TCGA-44-8119	Male	73	Smoker	Stage II	3	0	0	Alive	0.271233	training
TCGA-49-4506	Female	68	Smoker	Stage II	2	1	0	Dead	2.73699	training
TCGA-49-4510	Female	51	Smoker	Stage II	2	1	0	Dead	2.45479	training
TCGA-49-AAR9	Male	61	Smoker	Stage II	3	0	NA	Dead	0.712329	training
TCGA-50-8459	Male	68	Smoker	Stage II	3	0	0	Alive	0.632877	training
TCGA-53-A4EZ	Male	63	Smoker	Stage II	2	1	NA	Alive	0.767123	training
TCGA-55-1596	Male	55	Smoker	Stage II	2	1	0	Alive	3.76712	training
TCGA-55-6975	Male	61	Smoker	Stage II	2	1	0	Dead	0.323288	training
TCGA-55-6979	Female	59	Smoker	Stage II	2	1	0	Dead	0.649315	training
TCGA-55-6983	Male	81	Smoker	Stage II	2	1	0	Alive	5.00274	training
TCGA-55-7284	Male	74	Smoker	Stage II	3	0	NA	Alive	0.331507	training
TCGA-55-7910	Female	50	Smoker	Stage II	2	0	0	Alive	0.556164	training
TCGA-55-7994	Male	81	Smoker	Stage II	3	0	NA	Alive	0.0849315	training
TCGA-55-8205	Female	76	Smoker	Stage II	2	0	0	Alive	0.090411	training
TCGA-55-A48X	Female	63	Smoker	Stage II	1	1	0	Alive	0.090411	training
TCGA-62-A471	Male	64	Smoker	Stage II	2	1	0	Alive	2.41918	training
TCGA-67-6217	Female	73	Smoker	Stage II	2	1	0	Alive	1.15616	training
TCGA-69-8253	Female	59	Smoker	Stage II	1	1	NA	Alive	0.273973	training
TCGA-69-8453	Male	77	Smoker	Stage II	3	0	NA	Alive	0.468493	training
TCGA-73-4668	Female	66	Smoker	Stage II	2	1	0	Alive	1.27945	training
TCGA-73-4676	Male	45	Smoker	Stage II	2	1	0	Alive	0.334247	training
TCGA-78-7147	Female	67	Smoker	Stage II	2	1	0	Dead	1.60548	training
TCGA-78-7150	Male	59	Smoker	Stage II	2	1	0	Dead	1.82466	training
TCGA-78-8640	Male	59	Smoker	Stage II	1	1	0	Alive	17.3863	training
TCGA-78-8648	Female	58	Smoker	Stage II	3	0	0	Dead	3.31233	training
TCGA-91-7771	Male	62	Smoker	Stage II	3	0	NA	Alive	0.0849315	training
TCGA-91-A4BC	Male	59	Smoker	Stage II	2	0	NA	Alive	0.120548	training
TCGA-91-A4BD	Male	78	Smoker	Stage II	1	1	NA	Alive	0.59726	training
TCGA-95-7039	Female	54	Smoker	Stage II	3	0	NA	Alive	0.0931507	training
TCGA-97-8174	Male	67	Smoker	Stage II	2	0	0	Dead	0.449315	training
TCGA-J2-8194	Female	69	Smoker	Stage II	3	0	NA	Alive	0.312329	training
TCGA-L9-A50W	Male	75	Smoker	Stage II	1	1	NA	Alive	0.728767	training
TCGA-L9-A743	Male	56	Smoker	Stage II	2	1	0	Alive	0.854795	training
TCGA-L9-A7SV	Male	69	Smoker	Stage II	2	1	0	Alive	0.30411	training
TCGA-MP-A4SW	Male	53	Smoker	Stage II	2	1	0	Dead	4.87123	training
TCGA-MP-A4T4	Female	68	Smoker	Stage II	2	1	0	Dead	7.16986	training
TCGA-MP-A4TE	Male	56	Smoker	Stage II	2	0	NA	Dead	2.45479	training
TCGA-MP-A4TI	Male	72	Smoker	Stage II	2	1	0	Dead	1.17534	training
TCGA-MP-A4TK	Female	56	Smoker	Stage II	2	1	NA	Dead	1.59452	training
TCGA-49-AAR3	Male	69	NA	Stage II	2	1	NA	Alive	5.1863	training
TCGA-50-5055	Female	79	NA	Stage II	1	1	0	Alive	2.15068	training
TCGA-50-5068	Female	59	NA	Stage II	2	1	NA	Dead	4.10685	training
TCGA-50-5932	Male	75	NA	Stage II	2	1	0	Dead	3.38356	training
TCGA-55-6984	Female	71	NA	Stage II	2	1	0	Dead	2.08219	training
TCGA-38-6178	Female	70	Non-smoker	Stage III	2	2	NA	Alive	0.432877	training
TCGA-49-4512	Female	69	Non-smoker	Stage III	2	2	NA	Dead	2.47945	training
TCGA-62-8402	Female	73	Non-smoker	Stage III	2	2	0	Alive	3.9589	training
TCGA-97-8547	Female	78	Non-smoker	Stage III	2	2	NA	Alive	0.405479	training
TCGA-05-4384	Male	66	Smoker	Stage III	2	2	0	Alive	1.16712	training
TCGA-05-4396	Male	76	Smoker	Stage III	4	1	0	Dead	0.830137	training
TCGA-05-4398	Female	47	Smoker	Stage III	4	3	0	Alive	3.92055	training
TCGA-35-5375	Male	61	Smoker	Stage III	2	2	0	Alive	0.723288	training
TCGA-44-5643	Male	53	Smoker	Stage III	2	2	0	Alive	0.290411	training
TCGA-49-4490	Female	45	Smoker	Stage III	3	2	0	Dead	1.05479	training
TCGA-49-4494	Male	77	Smoker	Stage III	3	2	0	Dead	2.96164	training
TCGA-50-5051	Female	42	Smoker	Stage III	2	2	0	Alive	1.24658	training
TCGA-50-5072	Male	74	Smoker	Stage III	2	2	0	Alive	0.673973	training
TCGA-50-5941	Female	55	Smoker	Stage III	2	2	0	Alive	0.780822	training
TCGA-50-6595	Female	74	Smoker	Stage III	2	2	0	Dead	0.517808	training
TCGA-53-7813	Female	51	Smoker	Stage III	4	0	0	Alive	1.14521	training
TCGA-55-1594	Male	68	Smoker	Stage III	2	2	0	Alive	3.2274	training
TCGA-55-6970	Female	67	Smoker	Stage III	2	2	NA	Dead	1.27123	training
TCGA-55-6981	Female	53	Smoker	Stage III	1	2	0	Dead	3.77808	training
TCGA-55-7227	Male	77	Smoker	Stage III	3	1	NA	Alive	0.145205	training
TCGA-55-7727	Male	70	Smoker	Stage III	1	2	NA	Alive	0.0931507	training
TCGA-62-8399	Male	62	Smoker	Stage III	2	2	0	Alive	5.73425	training
TCGA-64-1677	Female	77	Smoker	Stage III	2	2	0	Dead	1.72055	training
TCGA-64-1679	Female	58	Smoker	Stage III	1	2	0	Alive	4.61918	training
TCGA-64-5779	Male	61	Smoker	Stage III	2	2	0	Alive	1.38904	training
TCGA-73-4659	Male	66	Smoker	Stage III	2	2	0	Dead	1.94795	training
TCGA-73-4675	Male	59	Smoker	Stage III	3	1	0	Alive	0.109589	training
TCGA-78-7146	Female	71	Smoker	Stage III	2	2	0	Dead	0.473973	training
TCGA-78-7149	Male	71	Smoker	Stage III	4	0	0	Alive	2.99452	training
TCGA-78-7220	Female	53	Smoker	Stage III	2	2	0	Dead	2.21096	training
TCGA-78-7536	Male	69	Smoker	Stage III	2	2	0	Dead	0.668493	training
TCGA-91-6848	Male	59	Smoker	Stage III	2	2	NA	Alive	0.347945	training
TCGA-91-6849	Female	75	Smoker	Stage III	2	2	NA	Alive	0.0958904	training
TCGA-97-7554	Female	83	Smoker	Stage III	2	2	0	Alive	0.723288	training
TCGA-99-7458	Female	74	Smoker	Stage III	4	0	0	Alive	0.687671	training
TCGA-99-8025	Female	72	Smoker	Stage III	3	2	0	Alive	1.16986	training
TCGA-MP-A4T9	Female	54	Smoker	Stage III	2	2	NA	Dead	3.46575	training
TCGA-MP-A4TD	Male	71	Smoker	Stage III	2	2	0	Dead	0.841096	training
TCGA-NJ-A7XG	Male	49	Smoker	Stage III	4	1	0	Alive	0.808219	training
TCGA-50-5044	Female	72	NA	Stage III	4	1	0	Dead	1.70959	training
TCGA-50-5933	Male	72	NA	Stage III	4	2	0	Dead	6.55616	training
TCGA-50-5936	Male	58	NA	Stage III	2	2	0	Dead	0.70411	training
TCGA-05-4402	Female	57	Non-smoker	Stage IV	2	NA	1	Dead	0.668493	training
TCGA-50-6591	Female	63	Non-smoker	Stage IV	2	0	1	Dead	0.326027	training
TCGA-55-7816	Female	49	Non-smoker	Stage IV	NA	NA	NA	Alive	0.120548	training
TCGA-99-8033	Female	74	Non-smoker	Stage IV	NA	NA	1	Alive	0.465753	training
TCGA-05-4425	Female	70	Smoker	Stage IV	2	0	1	Alive	1.83288	training
TCGA-05-4434	Female	67	Smoker	Stage IV	4	1	1	Dead	1.25205	training
TCGA-38-4632	Male	42	Smoker	Stage IV	2	1	1	Dead	3.71781	training
TCGA-53-7624	Female	40	Smoker	Stage IV	2	0	1	Dead	2.85753	training
TCGA-55-6968	Male	61	Smoker	Stage IV	1	0	1	Dead	3.54247	training
TCGA-64-1680	Male	63	Smoker	Stage IV	2	2	1	Alive	3.08493	training
TCGA-78-7160	Male	61	Smoker	Stage IV	4	2	1	Alive	1.85753	training
TCGA-97-8171	Male	81	Smoker	Stage IV	2	2	1	Alive	0.293151	training
TCGA-L9-A5IP	Female	40	Smoker	Stage IV	3	2	1	Dead	0.158904	training
TCGA-MP-A4T7	Female	75	Smoker	Stage IV	2	0	1	Dead	0.457534	training
TCGA-38-4626	Female	57	Smoker	NA	2	0	0	Alive	7.10959	training
TCGA-64-1678	Female	70	Smoker	NA	2	0	0	Alive	3.25753	training
TCGA-67-4679	Male	69	Smoker	NA	3	0	0	Alive	1.2274	training
TCGA-69-7765	Male	56	Smoker	NA	4	0	NA	Alive	0.353425	training
TCGA-69-8254	Male	85	Smoker	NA	2	NA	NA	Alive	0.210959	training
TCGA-73-4677	Male	74	Smoker	NA	2	0	0	Dead	0.10411	training
TCGA-50-5045	Female	57	NA	NA	2	1	0	Dead	5.95616	training
TCGA-38-4630	Female	75	Non-smoker	Stage I	2	0	0	Dead	2.93973	test
TCGA-50-5066	Male	72	Non-smoker	Stage I	2	0	0	Alive	0.813699	test
TCGA-67-3772	Female	82	Non-smoker	Stage I	2	0	0	Alive	1.56986	test
TCGA-86-7953	Female	69	Non-smoker	Stage I	1	0	0	Alive	0.0931507	test
TCGA-86-8585	Male	57	Non-smoker	Stage I	2	0	0	Alive	0.0958904	test
TCGA-91-8496	Female	63	Non-smoker	Stage I	2	NA	NA	Alive	0.539726	test
TCGA-91-8497	Female	75	Non-smoker	Stage I	1	0	NA	Alive	0.476712	test
TCGA-97-8552	Female	55	Non-smoker	Stage I	1	0	NA	Alive	0.315068	test
TCGA-97-A4M6	Female	45	Non-smoker	Stage I	1	0	0	Alive	0.506849	test
TCGA-05-4389	Male	70	Smoker	Stage I	1	0	0	Alive	3.75068	test
TCGA-05-4403	Male	76	Smoker	Stage I	2	0	0	Alive	1.58356	test
TCGA-05-4417	Female	51	Smoker	Stage I	2	0	0	Alive	1.24658	test
TCGA-35-4122	Male	69	Smoker	Stage I	1	0	0	Alive	0.616438	test
TCGA-38-4625	Female	66	Smoker	Stage I	2	0	0	Alive	8.14521	test
TCGA-38-4631	Female	72	Smoker	Stage I	2	0	0	Dead	0.969863	test
TCGA-44-3398	Female	77	Smoker	Stage I	1	0	0	Alive	0.693151	test
TCGA-44-6147	Female	67	Smoker	Stage I	1	NA	0	Alive	0.646575	test
TCGA-44-6776	Female	60	Smoker	Stage I	1	0	NA	Alive	5.30959	test
TCGA-44-6777	Female	85	Smoker	Stage I	2	NA	NA	Dead	2.70411	test
TCGA-44-7660	Male	72	Smoker	Stage I	2	0	NA	Alive	0.443836	test
TCGA-44-7661	Female	69	Smoker	Stage I	2	0	0	Alive	0.419178	test
TCGA-44-8120	Male	58	Smoker	Stage I	2	0	0	Alive	0.463014	test
TCGA-44-A47A	Female	78	Smoker	Stage I	2	0	NA	Alive	0.553425	test
TCGA-44-A47G	Female	73	Smoker	Stage I	1	0	0	Alive	0.369863	test
TCGA-44-A4SU	Female	67	Smoker	Stage I	1	0	NA	Alive	0.208219	test
TCGA-49-4486	Male	72	Smoker	Stage I	1	0	0	Dead	6.35068	test
TCGA-49-4487	Female	72	Smoker	Stage I	1	0	0	Dead	2.34247	test
TCGA-49-AARE	Female	51	Smoker	Stage I	1	0	NA	Dead	3.36712	test
TCGA-49-AARO	Female	39	Smoker	Stage I	1	0	NA	Alive	10.2877	test
TCGA-49-AARR	Male	68	Smoker	Stage I	1	0	NA	Alive	12.6849	test
TCGA-50-5946	Male	62	Smoker	Stage I	1	0	NA	Alive	0.956164	test
TCGA-50-7109	Male	60	Smoker	Stage I	1	0	0	Alive	0.69863	test
TCGA-55-6969	Male	52	Smoker	Stage I	2	0	0	Alive	3.39452	test
TCGA-55-6972	Male	72	Smoker	Stage I	2	0	0	Alive	4.0411	test
TCGA-55-7574	Female	64	Smoker	Stage I	2	0	0	Alive	0.260274	test
TCGA-55-8301	Male	58	Smoker	Stage I	2	0	NA	Alive	0.120548	test
TCGA-55-8514	Female	70	Smoker	Stage I	2	0	NA	Alive	0.553425	test
TCGA-55-8616	Female	58	Smoker	Stage I	2	0	0	Alive	0.131507	test
TCGA-55-8621	Female	75	Smoker	Stage I	1	0	NA	Alive	0.290411	test
TCGA-62-A46O	Female	65	Smoker	Stage I	2	0	0	Dead	3.98356	test
TCGA-62-A46S	Male	73	Smoker	Stage I	2	0	0	Dead	4.52877	test
TCGA-64-5774	Male	60	Smoker	Stage I	2	0	0	Alive	6.9863	test
TCGA-64-5778	Male	60	Smoker	Stage I	2	0	0	Alive	2.53699	test
TCGA-67-3774	Female	73	Smoker	Stage I	2	0	0	Alive	1.05479	test
TCGA-69-7763	Male	69	Smoker	Stage I	1	0	0	Alive	1.89041	test
TCGA-71-6725	Female	48	Smoker	Stage I	2	0	0	Alive	0.167123	test
TCGA-73-4658	Female	80	Smoker	Stage I	2	0	0	Dead	4.38356	test
TCGA-73-4662	Female	65	Smoker	Stage I	1	0	0	Alive	2.49863	test
TCGA-78-7535	Male	45	Smoker	Stage I	2	0	0	Dead	2.6	test
TCGA-78-7537	Male	72	Smoker	Stage I	2	0	0	Dead	4.44384	test
TCGA-83-5908	Female	59	Smoker	Stage I	1	0	0	Alive	1.15068	test
TCGA-86-8669	Male	64	Smoker	Stage I	1	0	0	Alive	0.0931507	test
TCGA-93-8067	Male	77	Smoker	Stage I	2	0	NA	Alive	0.509589	test
TCGA-95-7948	Female	42	Smoker	Stage I	2	0	0	Alive	0.364384	test
TCGA-97-7546	Female	76	Smoker	Stage I	1	0	NA	Alive	2.6411	test
TCGA-97-7552	Male	70	Smoker	Stage I	2	0	NA	Alive	4.04384	test
TCGA-97-8175	Female	55	Smoker	Stage I	2	0	0	Alive	0.238356	test
TCGA-97-A4M1	Female	52	Smoker	Stage I	1	0	0	Alive	0.572603	test
TCGA-99-8028	Female	50	Smoker	Stage I	1	0	0	Alive	1.25753	test
TCGA-J2-A4AG	Female	66	Smoker	Stage I	1	0	NA	Alive	0.652055	test
TCGA-MN-A4N4	Male	57	Smoker	Stage I	1	0	0	Alive	1.70411	test
TCGA-MP-A4SV	Male	67	Smoker	Stage I	2	0	0	Dead	7.17808	test
TCGA-MP-A4TA	Female	75	Smoker	Stage I	1	0	0	Dead	2.60274	test
TCGA-NJ-A4YG	Male	65	Smoker	Stage I	2	0	0	Alive	4.72877	test
TCGA-NJ-A4YQ	Female	69	Smoker	Stage I	1	0	0	Alive	2.4274	test
TCGA-50-5049	Male	70	NA	Stage I	2	0	0	Alive	4.06849	test
TCGA-38-4628	Female	65	Non-smoker	Stage II	2	1	0	Dead	4.08767	test
TCGA-44-2665	Female	55	Non-smoker	Stage II	2	1	0	Alive	1.09589	test
TCGA-62-A46U	Female	71	Non-smoker	Stage II	2	1	0	Alive	4.67945	test
TCGA-05-4432	Male	66	Smoker	Stage II	2	1	0	Alive	2.08493	test
TCGA-05-5423	Male	65	Smoker	Stage II	2	1	0	Alive	0.413699	test
TCGA-38-4629	Male	68	Smoker	Stage II	3	0	0	Dead	2.36712	test
TCGA-44-6146	Male	64	Smoker	Stage II	3	0	0	Alive	0.827397	test
TCGA-44-7667	Female	49	Smoker	Stage II	3	0	NA	Alive	1.52603	test
TCGA-44-7669	Male	59	Smoker	Stage II	1	1	NA	Dead	1.5726	test
TCGA-44-7670	Female	47	Smoker	Stage II	1	1	0	Alive	1.45479	test
TCGA-49-4505	Female	61	Smoker	Stage II	2	1	0	Dead	1.1726	test
TCGA-49-6744	Female	64	Smoker	Stage II	2	1	NA	Alive	2.43836	test
TCGA-53-7626	Female	76	Smoker	Stage II	1	1	0	Dead	2.54521	test
TCGA-55-A48Y	Male	69	Smoker	Stage II	2	0	0	Alive	0.115068	test
TCGA-55-A490	Male	78	Smoker	Stage II	2	0	NA	Alive	0.131507	test
TCGA-62-A472	Male	70	Smoker	Stage II	3	0	0	Alive	1.47945	test
TCGA-64-5815	Male	74	Smoker	Stage II	2	1	0	Alive	0.613699	test
TCGA-69-7978	Male	59	Smoker	Stage II	2	1	NA	Alive	0.191781	test
TCGA-69-A59K	Female	60	Smoker	Stage II	3	0	0	Alive	0.586301	test
TCGA-73-A9RS	Male	41	Smoker	Stage II	3	0	0	Alive	0.835616	test
TCGA-78-7148	Male	71	Smoker	Stage II	2	1	0	Dead	1.71507	test
TCGA-78-7161	Female	69	Smoker	Stage II	3	0	0	Alive	0.589041	test
TCGA-78-7166	Male	84	Smoker	Stage II	2	1	0	Dead	0.706849	test
TCGA-78-7539	Female	75	Smoker	Stage II	2	0	0	Alive	0.89589	test
TCGA-78-8660	Male	69	Smoker	Stage II	2	1	0	Dead	0.879452	test
TCGA-86-A4D0	Male	48	Smoker	Stage II	2	0	0	Alive	0.0821918	test
TCGA-95-7562	Male	71	Smoker	Stage II	2	1	0	Dead	0.238356	test
TCGA-95-7567	Male	61	Smoker	Stage II	2	1	0	Alive	0.446575	test
TCGA-95-8494	Male	67	Smoker	Stage II	2	1	0	Alive	0.194521	test
TCGA-95-A4VN	Female	62	Smoker	Stage II	2	1	0	Alive	0.389041	test
TCGA-MN-A4N1	Male	60	Smoker	Stage II	2	1	0	Alive	0.780822	test
TCGA-MP-A4SY	Male	61	Smoker	Stage II	2	1	0	Dead	4.11233	test
TCGA-MP-A4TF	Female	58	Smoker	Stage II	2	0	0	Dead	0.920548	test
TCGA-05-5429	Male	60	Non-smoker	Stage III	3	2	0	Alive	0.0821918	test
TCGA-62-8394	Female	65	Non-smoker	Stage III	4	2	0	Dead	0.380822	test
TCGA-62-A46Y	Female	70	Non-smoker	Stage III	2	2	0	Dead	1.13425	test
TCGA-86-A4P8	Female	59	Non-smoker	Stage III	1	2	NA	Alive	0.106849	test
TCGA-05-4250	Female	79	Smoker	Stage III	3	1	0	Dead	0.331507	test
TCGA-05-4415	Male	57	Smoker	Stage III	4	2	0	Dead	0.249315	test
TCGA-05-4418	Male	69	Smoker	Stage III	3	2	0	Dead	0.750685	test
TCGA-05-5420	Male	67	Smoker	Stage III	2	2	0	Alive	0.0849315	test
TCGA-44-3396	Female	74	Smoker	Stage III	2	2	0	Alive	0.852055	test
TCGA-44-6774	Female	56	Smoker	Stage III	1	2	0	Alive	0.454795	test
TCGA-49-4507	Female	73	Smoker	Stage III	3	1	0	Dead	0.734247	test
TCGA-49-6743	Female	81	Smoker	Stage III	1	2	NA	Alive	1.01096	test
TCGA-49-6745	Male	82	Smoker	Stage III	2	2	0	Alive	0.427397	test
TCGA-49-AAR4	Male	51	Smoker	Stage III	2	2	NA	Dead	2.40822	test
TCGA-50-6593	Female	49	Smoker	Stage III	1	2	0	Dead	0.920548	test
TCGA-50-6594	Female	79	Smoker	Stage III	3	2	0	Dead	1.0137	test
TCGA-55-7283	Female	76	Smoker	Stage III	3	2	NA	Alive	0.0958904	test
TCGA-62-8398	Male	55	Smoker	Stage III	2	2	0	Dead	1.21644	test
TCGA-64-5775	Male	71	Smoker	Stage III	4	0	0	Dead	0.169863	test
TCGA-69-7974	Female	54	Smoker	Stage III	2	2	NA	Alive	0.50411	test
TCGA-78-7154	Male	72	Smoker	Stage III	3	2	0	Dead	1.62466	test
TCGA-78-7158	Female	59	Smoker	Stage III	4	2	0	Dead	0.490411	test
TCGA-95-A4VK	Female	74	Smoker	Stage III	2	2	0	Alive	0.331507	test
TCGA-95-A4VP	Female	66	Smoker	Stage III	2	2	0	Alive	0.460274	test
TCGA-97-8176	Male	63	Smoker	Stage III	3	1	0	Alive	0.690411	test
TCGA-MP-A4T6	Female	76	Smoker	Stage III	1	2	NA	Dead	4.90411	test
TCGA-MP-A4T8	Male	68	Smoker	Stage III	2	2	0	Dead	0.441096	test
TCGA-MP-A4TC	Male	77	Smoker	Stage III	1	2	0	Dead	0.20274	test
TCGA-50-5930	Male	47	NA	Stage III	2	2	0	Dead	0.772603	test
TCGA-93-A4JP	Male	64	Non-smoker	Stage IV	NA	NA	1	Alive	0.736986	test
TCGA-55-8620	Male	60	Smoker	Stage IV	1	1	1	Alive	0.180822	test
TCGA-73-4666	Female	52	Smoker	Stage IV	1	0	1	Alive	1.69315	test
TCGA-78-7145	Female	52	Smoker	Stage IV	4	1	1	Dead	2.26301	test
TCGA-78-7156	Male	62	Smoker	Stage IV	4	1	1	Dead	2.67397	test
TCGA-78-7167	Male	77	Smoker	Stage IV	2	0	1	Dead	7.34521	test
TCGA-93-A4JN	Male	71	Smoker	Stage IV	2	0	1	Alive	1.04658	test
TCGA-55-5899	Male	58	Smoker	NA	1	1	0	Alive	0.238356	test
