# Supplementary material for: Exploration of predictive and prognostic alternative splicing signatures in lung adenocarcinoma using machine learning methods
Source: J Transl Med. 2020 Dec 7;18:463. doi: 10.1186/s12967-020-02635-y (PMC7720605; doi:10.1186/s12967-020-02635-y)
Supplement: Supplementary file 5 — Additional file 5: Table S5. Feature importances and selection results presented by Boruta algorithm for the splicing events differentiating normal and tumor tissues. [file 12967_2020_2635_MOESM5_ESM.xlsx]

## Sheet: Supplementary Table 5
Additional file 5: Table S5. Feature importances and selection results presented by Boruta algorithm for the splicing events differentiating normal and tumor tissues.
	meanImp	medianImp	minImp	maxImp	normHits	decision
ENDOV44053AT	0.0635306	0	-1.001	1.33414	0	Rejected
ZNF38419923ES	0.0476667	0	0	1.001	0	Rejected
ARMC536260RI	0.0476667	0	-1.001	1.001	0	Rejected
CSNK1E62228AP	0	0	0	0	0	Rejected
C4orf3669838AP	0	0	0	0	0	Rejected
PLCH167344AP	0.143	0	0	1.001	0	Rejected
DTNA45094AT	0.0476667	0	-1.001	1.001	0	Rejected
MCM780880AP	0.322231	0	-1.001	1.9656	0.002002	Rejected
RUSC18080RI	0.53652	0	0	1.713	0	Rejected
C16orf4637751AT	0	0	0	0	0	Rejected
IFT8067472AP	0.143	0	0	1.001	0	Rejected
ZNF60873151ES	0	0	0	0	0	Rejected
MRPL4817725ES	0	0	-1.001	1.001	0	Rejected
TCERG173912ES	-0.0476667	0	-1.001	0	0	Rejected
NMRAL133735RI	0.115142	0	0	1.41699	0	Rejected
ATE113319AP	0.141386	0	-1.001	1.001	0	Rejected
FAM185A81137AD	0.0476667	0	0	1.001	0	Rejected
TRMT10A70055AP	0.0476667	0	0	1.001	0	Rejected
SLC25A3539149AT	0.238334	0	-1.001	1.001	0	Rejected
ISLR31677AP	3.23134	3.24076	1.60897	4.56131	0.998999	Confirmed
TCF2062502ES	0.0476667	0	-1.001	1.001	0	Rejected
C7orf1079306AT	0.0667977	0	0	1.40275	0	Rejected
GPSM188149AP	0.0476667	0	0	1.001	0	Rejected
CNR176975AP	-0.0476667	0	-1.001	0	0	Rejected
NEXN3540ES	0	0	0	0	0	Rejected
GPX374123ES	0.0476667	0	0	1.001	0	Rejected
IFNGR260408ES	0	0	0	0	0	Rejected
EIF4E258000AT	0.764945	1.001	0	1.40403	0	Rejected
IRF713710ES	0.0476667	0	0	1.001	0	Rejected
HP37535ES	-0.0476667	0	-1.001	0	0	Rejected
PIGL39427AT	0	0	0	0	0	Rejected
SEPT442689AP	0	0	0	0	0	Rejected
PRKAB124705AP	-0.0476667	0	-1.001	0	0	Rejected
TMEM170A37605AP	0	0	0	0	0	Rejected
NAV214697ES	0	0	0	0	0	Rejected
PAM72894ES	-0.0953335	0	-1.001	1.001	0	Rejected
TPCN124627AP	0.0476667	0	0	1.001	0	Rejected
ZNF69210561RI	0	0	0	0	0	Rejected
ADAMTSL185946AT	0.0476667	0	0	1.001	0	Rejected
MCPH182574AT	0.0476667	0	-1.001	1.001	0	Rejected
PDE4D72140AP	0.157749	0	0	1.31072	0	Rejected
SAT188699AD	0	0	0	0	0	Rejected
ABL29105RI	0.0476667	0	0	1.001	0	Rejected
KCNMB367679AP	0.0476667	0	-1.001	1.001	0	Rejected
MUC1121767ES	-0.0476667	0	-1.001	1.001	0	Rejected
ANAPC154969AP	-0.0476667	0	-1.001	0	0	Rejected
DMKN49146RI	-0.0953335	0	-1.001	0	0	Rejected
IRF837915AP	0.0476667	0	0	1.001	0	Rejected
ARMCX589701AA	0.0953335	0	0	1.001	0	Rejected
SAA214579AT	0.0476667	0	0	1.001	0	Rejected
ZNF52851458ES	0	0	0	0	0	Rejected
CXorf40A90295AP	0.112108	0	-1.001	1.35326	0	Rejected
UBXN111249AT	0	0	-1.001	1.001	0	Rejected
PREPL53429AP	0.0476667	0	-1.001	1.001	0	Rejected
ANKRD4218051AT	0	0	-1.001	1.001	0	Rejected
INO80E36018AA	0.0953335	0	0	1.001	0	Rejected
GCOM130798AT	0.0871282	0	-1.001	1.001	0	Rejected
GCLC76497AP	0	0	0	0	0	Rejected
PTPN455140AP	0	0	-1.001	1.001	0	Rejected
BBS555866ES	0	0	0	0	0	Rejected
SLC44A187110AP	0	0	0	0	0	Rejected
DIS3L257980AT	0	0	0	0	0	Rejected
DMKN49186ES	-0.0476667	0	-1.001	0	0	Rejected
COX4I1156373AA	0.0476667	0	0	1.001	0	Rejected
ENTPD112651AP	0.0476667	0	0	1.001	0	Rejected
NUTM2F86930AT	0	0	0	0	0	Rejected
KEAP147525AP	-0.0499983	0	-1.001	0	0	Rejected
ASAP252611ES	0.0476667	0	-1.001	1.001	0	Rejected
ANKRD2863624AP	0	0	0	0	0	Rejected
YIF1B49604AP	0	0	0	0	0	Rejected
D2HGDH58418ES	0	0	0	0	0	Rejected
UBE2G260831ES	0.752578	1.001	-1.001	1.88517	0.004004	Rejected
TYW556728AD	-0.0476667	0	-1.001	0	0	Rejected
CLN335746RI	0.162761	0	0	1.41598	0	Rejected
PCDH926032AT	0.0476667	0	0	1.001	0	Rejected
TADA2B68733AP	0.0476667	0	0	1.001	0	Rejected
DGKA22295AP	-0.0160859	0	-1.33881	1.001	0	Rejected
MIA39887AP	-0.0476667	0	-1.001	0	0	Rejected
CIRBP46429AD	0	0	0	0	0	Rejected
DMKN49151ES	0	0	-1.001	1.001	0	Rejected
ZMYM225417ES	-0.0953335	0	-1.001	0	0	Rejected
CBLB65994AP	0.0476667	0	0	1.001	0	Rejected
PABPC1L59493AT	0.190667	0	-1.001	1.001	0	Rejected
EMR248028AT	0	0	0	0	0	Rejected
EFCAB142825ES	0.39249	0	0	1.23528	0	Rejected
INPP5F13270AP	0	0	0	0	0	Rejected
RAPGEF187965AP	0	0	0	0	0	Rejected
ZNF7675898AP	0.0476667	0	0	1.001	0	Rejected
CEP7067010AA	0.0953335	0	0	1.001	0	Rejected
SC5D19180AP	0.0953335	0	0	1.001	0	Rejected
LMO726068ES	0.849364	1.001	-1.001	2.10396	0.003003	Rejected
ERGIC3156157ME	-0.143	0	-1.001	0	0	Rejected
AASS81601ES	0.0476667	0	0	1.001	0	Rejected
NFRKB19458AP	0	0	0	0	0	Rejected
TLE246656RI	0.800876	1.001	-1.001	2.10885	0.013013	Rejected
STK3314241AP	0.0953335	0	0	1.001	0	Rejected
UBALD133764AP	0	0	-1.001	1.001	0	Rejected
GTF2IRD280091AT	0.103848	0	-1.001	1.1798	0	Rejected
ZSCAN232290AT	-0.0953335	0	-1.001	0	0	Rejected
SGCA42359ES	0.0953335	0	0	1.001	0	Rejected
ZNF22650294RI	-0.0476667	0	-1.001	0	0	Rejected
PHLDB266057AP	0.612431	1.001	-1.001	1.4115	0	Rejected
MRPL1042098AP	0.0476667	0	-1.001	1.001	0	Rejected
CSNK1G373145ES	0.196569	0	-1.34067	1.73261	0.002002	Rejected
TANGO261123ES	-0.0476667	0	-1.001	0	0	Rejected
BET1L13573AT	-0.0476667	0	-1.001	0	0	Rejected
FAM71D28041AT	0	0	0	0	0	Rejected
SFTA327262ES	1.0563e-17	0	-1.001	1.001	0	Rejected
FAM192A36527AP	0.0476667	0	0	1.001	0	Rejected
SMARCC222392ES	0.588929	0.789902	0	1.54154	0.003003	Rejected
RNH113673ES	0.0580998	0	0	1.2201	0	Rejected
HMGN160616ES	0	0	0	0	0	Rejected
ZNF13171918AP	-0.0476667	0	-1.001	0	0	Rejected
FOXP165608ES	-0.0476667	0	-1.001	0	0	Rejected
DIAPH289595AT	0.0953335	0	0	1.001	0	Rejected
PLEKHM357205AT	0.143	0	-1.001	1.001	0	Rejected
ALS256918ES	0.0953335	0	0	1.001	0	Rejected
LETMD121775ES	0	0	0	0	0	Rejected
CLN335708AP	0.0674539	0	-1.001	1.41653	0	Rejected
TNK268201AP	0	0	0	0	0	Rejected
C1orf15914ES	0.143	0	-1.001	1.001	0	Rejected
ZNF63088951AT	0	0	0	0	0	Rejected
SMARCA285723AP	0.0476667	0	0	1.001	0	Rejected
PLEKHA69471AA	0.0953335	0	-1.001	1.001	0	Rejected
C5orf5673272AT	-0.0476667	0	-1.001	0	0	Rejected
NWD148207AD	-0.0476667	0	-1.001	0	0	Rejected
MTHFR683AP	-0.0476667	0	-1.001	0	0	Rejected
ZNF18590408ES	0.0953335	0	0	1.001	0	Rejected
LETMD121761ES	0	0	0	0	0	Rejected
EML316365AA	0.0476667	0	0	1.001	0	Rejected
LONRF389947AA	0	0	0	0	0	Rejected
TMEM798217AP	0.0476667	0	0	1.001	0	Rejected
KIF16B58721AT	0.286	0	-1.001	1.001	0	Rejected
ACAA164017AD	0.247436	0	-1.001	1.19215	0	Rejected
FAM175A69802ES	-0.0953335	0	-1.001	1.001	0	Rejected
SLC9B270176ES	0	0	0	0	0	Rejected
CD4415199ES	0	0	0	0	0	Rejected
NTF450880AT	0.528177	1.001	-1.001	1.39986	0	Rejected
TMEM3369133RI	0.0953335	0	0	1.001	0	Rejected
TBC1D9B74987AP	0.0476667	0	-1.001	1.001	0	Rejected
IL1RL154791AT	0.0476667	0	0	1.001	0	Rejected
MARCH755700AP	0	0	0	0	0	Rejected
NPIPB435515RI	0.0476667	0	-1.001	1.001	0	Rejected
DCAF528120AP	-0.0476667	0	-1.001	0	0	Rejected
NXT289864AP	-0.0476667	0	-1.001	0	0	Rejected
UGP253745AP	-0.0476667	0	-1.001	0	0	Rejected
TMEM11624558ES	0	0	0	0	0	Rejected
LRRC3217898AP	1.61985	1.6688	-1.73701	3.01761	0.511512	Confirmed
SYNJ278249AD	0.0476667	0	0	1.001	0	Rejected
UBE2E356407AP	-0.0700332	0	-1.001	1.001	0	Rejected
PSMB7130207ES	0.0476667	0	0	1.001	0	Rejected
RASSF713692AD	0.594304	1.001	-1.001	1.71414	0.002002	Rejected
MRPS1249736RI	0.0476667	0	-1.001	1.001	0	Rejected
BCAR33796AP	0.143	0	0	1.001	0	Rejected
ANKRD929420AA	0	0	0	0	0	Rejected
USP830598AD	0.0476667	0	0	1.001	0	Rejected
APOL361992ES	-0.0476667	0	-1.001	0	0	Rejected
IP6K264743AT	0.284111	0	0	1.44791	0	Rejected
SLC39A1315747RI	0.0953335	0	-1.001	1.001	0	Rejected
PLEKHA113354ES	0.672286	1.001	-1.001	2.19721	0.00600601	Rejected
IFFO119877AP	-0.0476667	0	-1.001	0	0	Rejected
MIA39888AP	0.0476667	0	0	1.001	0	Rejected
ABI111032ES	0	0	0	0	0	Rejected
IL7R71776ES	0.246282	0	-1.001	1.18138	0	Rejected
SEC23A27347AT	0.0953335	0	0	1.001	0	Rejected
MON222832AP	0.0476667	0	0	1.001	0	Rejected
CRCP79874ES	0.0476667	0	0	1.001	0	Rejected
MPPE144650ES	0	0	0	0	0	Rejected
GPATCH2L28539AP	0	0	0	0	0	Rejected
TMEM21616189AA	0	0	0	0	0	Rejected
SMARCC222393ES	0.96531	1.03575	-1.001	2.16099	0.011011	Rejected
BTN3A175660AA	0	0	0	0	0	Rejected
DNM1L21046ES	-0.0476667	0	-1.001	0	0	Rejected
TACC213345ES	0.0476667	0	0	1.001	0	Rejected
LY6E85373RI	0	0	0	0	0	Rejected
MROH185540AP	-0.0476667	0	-1.001	0	0	Rejected
ATF551133AP	0.424699	0	0	1.3934	0.001001	Rejected
GTF3C135695AD	0.0476667	0	0	1.001	0	Rejected
NFATC146241AD	0	0	0	0	0	Rejected
ARMCX689659ES	0.0250856	0	-0.474204	1.001	0	Rejected
PFDN521992ES	0	0	0	0	0	Rejected
SFTA327264ES	-0.0476667	0	-1.001	0	0	Rejected
LNX169317AP	0.437966	0	0	1.18927	0	Rejected
PDXP62143AP	0.0476667	0	0	1.001	0	Rejected
MAP3K777020ES	0.791892	1.001	-1.41595	1.98951	0.01001	Rejected
SH3BP458080AP	0.381022	0	-1.001	1.001	0	Rejected
SHF30409AP	0.0953335	0	-1.001	1.001	0	Rejected
TFEC81521ES	0	0	0	0	0	Rejected
SLC2A1161340AP	0	0	0	0	0	Rejected
CXCR664427AP	0	0	0	0	0	Rejected
EPB41L277528AP	0.344251	0	-1.001	1.33624	0	Rejected
COX4I137906RI	0.0476667	0	0	1.001	0	Rejected
ZYX82114AP	-1.05369e-17	0	-1.001	1.001	0	Rejected
SUCO9011ES	-0.0476667	0	-1.001	0	0	Rejected
RQCD157499ES	0	0	0	0	0	Rejected
SNX1142186AD	0.0476667	0	0	1.001	0	Rejected
MRPL5510146ES	0.143	0	0	1.001	0	Rejected
C17orf10441879AT	0.0476667	0	-1.001	1.001	0	Rejected
CCDC242527ES	0.0953335	0	0	1.001	0	Rejected
DDX204189RI	0.190667	0	0	1.001	0	Rejected
USP3518017AP	0.152812	0	-1.001	1.20705	0	Rejected
KANK347222AT	1.01625	1.183	-1.001	2.1685	0.00600601	Rejected
LIPA12486AP	0	0	0	0	0	Rejected
MDH2117319ES	-0.092841	0	-1.001	0.0523425	0	Rejected
TMEM170A37607AP	0.143	0	0	1.001	0	Rejected
RBKS53050ME	0.0476667	0	0	1.001	0	Rejected
CYHR185616AT	0.143	0	0	1.001	0	Rejected
ZNF26333514ES	0	0	0	0	0	Rejected
PQBP189029AD	0.0476667	0	0	1.001	0	Rejected
TMEM23058637ES	0	0	0	0	0	Rejected
SCRN242120RI	1.81753	1.85277	-1.001	3.36769	0.646647	Confirmed
WHSC168528AA	0	0	0	0	0	Rejected
RHOT140187ES	0	0	0	0	0	Rejected
SRSF113386ES	-0.0476667	0	-1.001	0	0	Rejected
GAS2L161596RI	0.0476667	0	0	1.001	0	Rejected
CXorf3888839AA	0.0953335	0	0	1.001	0	Rejected
ACP547751ES	0.0476667	0	0	1.001	0	Rejected
TMC534304AP	0.254209	0	0	1.33439	0	Rejected
MKL162348AP	0	0	0	0	0	Rejected
EFCAB1128802AD	-0.0476667	0	-1.001	0	0	Rejected
DMBT113366ES	1.05595e-17	0	-1.001	1.001	0	Rejected
LMBR1L21525ES	0	0	0	0	0	Rejected
SAT239031ES	0.0476667	0	0	1.001	0	Rejected
RPAP130096ES	-0.0476667	0	-1.001	0	0	Rejected
TPM298133ES	0.143	0	0	1.001	0	Rejected
DIDO160092AT	0.0953335	0	0	1.001	0	Rejected
CES4A36916ES	0.0476667	0	0	1.001	0	Rejected
FGF1390231AP	0.143	0	-1.001	1.001	0	Rejected
DNM1L21048ES	-0.0476667	0	-1.001	0	0	Rejected
SLC25A2929260ES	0.0476667	0	0	1.001	0	Rejected
BBS117048ES	0.239153	0	0	1.001	0	Rejected
HEYL1899AP	0.190667	0	0	1.001	0	Rejected
LETMD121754ES	-0.0953335	0	-1.001	0	0	Rejected
PPM1N50469AP	1.05652e-17	0	-1.001	1.001	0	Rejected
TXNRD261089AT	0	0	0	0	0	Rejected
THYN119547RI	0.143	0	0	1.001	0	Rejected
CNN246365ES	-0.0476667	0	-1.001	0	0	Rejected
ARHGAP3219452RI	0.0953335	0	0	1.001	0	Rejected
TMEM593111AP	0.143	0	0	1.001	0	Rejected
ELMOD354220RI	0	0	0	0	0	Rejected
FAM175A69798AT	0	0	0	0	0	Rejected
FAM49B85138AP	-0.0953335	0	-1.001	0	0	Rejected
CD4415276ES	0.238334	0	0	1.001	0	Rejected
CAMLG73423ES	-0.0476667	0	-1.001	0	0	Rejected
PI4K2B68958AP	0.0476667	0	0	1.001	0	Rejected
RABL2A55065ES	0.0953335	0	-1.001	1.001	0	Rejected
ELMO179269AD	0.0476667	0	0	1.001	0	Rejected
TJP346727AP	0.401187	0	-1.001	1.41606	0	Rejected
CSAD21955RI	0.0476667	0	0	1.001	0	Rejected
TAB388761RI	0	0	0	0	0	Rejected
PTBP23831AA	-0.0163767	0	-1.34491	1.001	0	Rejected
ASPM9286ES	0.0476667	0	-1.001	1.001	0	Rejected
PCDH173831AT	0.0953335	0	-1.001	1.001	0	Rejected
ST6GAL168067AP	0.0476667	0	0	1.001	0	Rejected
F890667AP	0.261258	0	-1.001	1.51486	0.001001	Rejected
IL3233412ES	-0.0476667	0	-1.001	0	0	Rejected
MAD1L178602AA	0	0	0	0	0	Rejected
KIF2786703ES	0	0	0	0	0	Rejected
NEIL371226AT	1.43349	1.50536	-1.001	2.65998	0.225225	Rejected
NR4A255614AP	0.474872	0	-0.00667074	1.73673	0.001001	Rejected
PI4KB7600ES	-0.0476667	0	-1.001	0	0	Rejected
SH3RF273902AT	0	0	0	0	0	Rejected
RBFOX261986AA	0	0	0	0	0	Rejected
RFC524684AD	0.0476667	0	0	1.001	0	Rejected
SLC14A245329AT	0	0	0	0	0	Rejected
RDH1351997AP	0.0953335	0	0	1.001	0	Rejected
KANSL1L57259AP	0.0476667	0	0	1.001	0	Rejected
EPHA365672AT	0	0	0	0	0	Rejected
MFAP3L71161AT	0.398841	0	0	1.36864	0	Rejected
MAP3K478357ES	-0.0476667	0	-1.001	0	0	Rejected
PRTG30743AT	-0.0476667	0	-1.001	0	0	Rejected
SLC9A3R233187AP	0.200366	0	0	1.20469	0	Rejected
LZIC587AP	0.389882	0	0	1.18051	0	Rejected
PCGF240583AP	0	0	-1.001	1.001	0	Rejected
AZI263794AT	1.26431	1.31337	-1.001	2.28969	0.03003	Rejected
C9orf8986903RI	0.0953335	0	0	1.001	0	Rejected
ZNF708127396ME	0.0476667	0	0	1.001	0	Rejected
STPG11106ES	-0.0476667	0	-1.001	0	0	Rejected
MADD15723AD	-0.0694696	0	-1.001	0	0	Rejected
CPZ68773AP	0	0	0	0	0	Rejected
ABCC634220AT	0.143	0	0	1.001	0	Rejected
MAP3K61323ES	0.0643238	0	0	1.3508	0	Rejected
EFCAB183800AT	0.253466	0	0	1.31877	0	Rejected
CAMKK224848AP	0.203416	0	0	1.26873	0	Rejected
NAA6033528RI	0.143	0	-1.001	1.001	0	Rejected
RHBDD280128ES	0	0	-1.001	1.001	0	Rejected
ZNF69510501AT	0.0953335	0	0	1.001	0	Rejected
PSEN128260AP	-0.0476667	0	-1.001	0	0	Rejected
SEPT258370ES	0	0	0	0	0	Rejected
FGFR183427ES	0	0	0	0	0	Rejected
ZBTB2160693RI	0	0	0	0	0	Rejected
AP2A151066ES	0	0	0	0	0	Rejected
MAP3K478358AD	0.0476667	0	0	1.001	0	Rejected
NPHP154927AT	0.0476667	0	0	1.001	0	Rejected
DMKN49176ES	0	0	0	0	0	Rejected
MYO1940489ES	0.0476667	0	-1.001	1.001	0	Rejected
TRPM260821ES	0.0476667	0	0	1.001	0	Rejected
SUMF279801ES	-0.0953335	0	-1.001	0	0	Rejected
ATP11A26311AA	0	0	0	0	0	Rejected
FBXL1247422ES	0	0	0	0	0	Rejected
SERHL262508AD	-0.0674413	0	-1.41627	0	0	Rejected
TPSAB133047RI	-0.0476667	0	-1.001	0	0	Rejected
TRMT1177439ES	0	0	-1.001	1.001	0	Rejected
ACOT859632ES	0	0	0	0	0	Rejected
CSF2RA88362AT	0.0476667	0	0	1.001	0	Rejected
ERMAP2122AP	0.0476667	0	-1.001	1.001	0	Rejected
CEP6366874AP	0	0	0	0	0	Rejected
SCAMP531823ES	0.0953335	0	-1.001	1.001	0	Rejected
CARD850718ES	0	0	0	0	0	Rejected
CBWD686488AT	0	0	0	0	0	Rejected
EXD228128AP	0.0476667	0	-1.001	1.001	0	Rejected
IRX271501RI	0	0	0	0	0	Rejected
KIAA121711009ES	0.190667	0	0	1.001	0	Rejected
TBCB49355ES	0	0	0	0	0	Rejected
RARG21980AP	0.143	0	0	1.001	0	Rejected
ATP6V0B2510ES	0.0953335	0	0	1.001	0	Rejected
MYL622378ES	0.0953335	0	-1.001	1.001	0	Rejected
INTU70537AA	0.0476667	0	0	1.001	0	Rejected
MRPS2563542ES	0.0476667	0	0	1.001	0	Rejected
SH2D4A82870AP	0.547661	1.001	-1.001	1.001	0	Rejected
ARL1644149ES	0.0953335	0	0	1.001	0	Rejected
RILPL125077AP	0.143	0	0	1.001	0	Rejected
MACF11883ES	0.157765	0	0	1.31107	0	Rejected
KCTD1856745AD	-0.0476667	0	-1.001	0	0	Rejected
ALDH3B117271AP	0.458767	0	-1.001	2.06946	0.003003	Rejected
AURKAIP1147RI	0.0953335	0	0	1.001	0	Rejected
FAM86B182715AA	0.0476667	0	-1.001	1.001	0	Rejected
AIFM190067AP	0.0476667	0	-1.001	1.001	0	Rejected
MEF2B48592RI	1.05443e-17	0	-1.001	1.001	0	Rejected
CHORDC118259AP	0.143	0	0	1.001	0	Rejected
RXRA88095AP	0.0953335	0	0	1.001	0	Rejected
SULT2B150774AP	1.88963	1.9385	-1.001	3.4153	0.686687	Confirmed
FNTB27915AP	0	0	0	0	0	Rejected
IFT12266729ES	0	0	-1.001	1.001	0	Rejected
WDR5266199AT	0	0	0	0	0	Rejected
IL3233418AA	0.0881385	0	0	1.001	0	Rejected
PPP1R12B9412AP	0.210318	0	-1.001	1.41367	0	Rejected
SLC25A3783082AA	0.0476667	0	0	1.001	0	Rejected
IL17RC63259ES	0	0	0	0	0	Rejected
ZNF33151725AP	0.0476667	0	0	1.001	0	Rejected
MUC17971ES	0.0476667	0	0	1.001	0	Rejected
GABARAPL120391RI	-0.0476667	0	-1.001	1.001	0	Rejected
ELMOD354246RI	0.162803	0	0	1.41685	0	Rejected
STARD889354AP	0.0857605	0	-1.001	1.001	0	Rejected
DUSP128733AA	0.0953335	0	0	1.001	0	Rejected
CD3351313AT	0.196156	0	-1.001	1.11626	0	Rejected
EXOSC386445AT	-0.0476667	0	-1.001	0	0	Rejected
ZNF79147813ES	1.05345e-17	0	-1.001	1.001	0	Rejected
FICD24213AA	0.0953335	0	0	1.001	0	Rejected
PTRH242791RI	0.202568	0	0	1.25093	0	Rejected
ATP2C166756AP	0.0953335	0	0	1.001	0	Rejected
MRPL5510075RI	0	0	0	0	0	Rejected
FBXW1174544ES	0.0953335	0	0	1.001	0	Rejected
WDR4172586ES	0	0	0	0	0	Rejected
ZNF2851626ES	-0.0476667	0	-1.001	0	0	Rejected
NT5C43362AD	1.86567	1.8934	-1.27232	3.25619	0.697698	Confirmed
EPOR47692ES	0	0	0	0	0	Rejected
TMEM4468155AP	0	0	-1.001	1.001	0	Rejected
METTL2343631AD	0.0953335	0	0	1.001	0	Rejected
SKIL67613AP	0.0476667	0	-1.001	1.001	0	Rejected
DCAF528119AP	0	0	0	0	0	Rejected
DUSP238409AP	0.0476667	0	0	1.001	0	Rejected
ZNF76347762AP	0	0	0	0	0	Rejected
ERGIC174563RI	1.05342e-17	0	-1.001	1.001	0	Rejected
MRPL5510081RI	0.0476667	0	0	1.001	0	Rejected
HIPK281963AA	-0.0476667	0	-1.001	1.001	0	Rejected
PTCD180624AP	0.0476667	0	0	1.001	0	Rejected
NKX2127289ES	0.762934	1.001	-1.001	2.15631	0.00500501	Rejected
ABLIM268745AT	1.16299	1.29193	-1.2752	2.13589	0.018018	Rejected
SHF30414ES	0.0476667	0	0	1.001	0	Rejected
RABEP235888AP	0.0476667	0	0	1.001	0	Rejected
UNK43509AT	0.0953335	0	0	1.001	0	Rejected
DEDD8560AP	-0.0476667	0	-1.001	0	0	Rejected
PIGQ32906RI	-0.0476667	0	-1.001	1.001	0	Rejected
MX260658AP	0.387384	0	-1.001	1.88526	0.002002	Rejected
OSBPL1A44877AP	0	0	0	0	0	Rejected
MIB2183AP	0.0953335	0	0	1.001	0	Rejected
HYLS119361AP	0	0	0	0	0	Rejected
HPCAL152655AP	0.0476667	0	0	1.001	0	Rejected
TIMMDC166313ES	0.0476667	0	0	1.001	0	Rejected
C5orf2271633ES	0.0476667	0	0	1.001	0	Rejected
CCDC5164654AD	-0.0476667	0	-1.001	1.001	0	Rejected
TEX3026217RI	0.0476667	0	0	1.001	0	Rejected
NFATC146239AT	-0.0476667	0	-1.001	0	0	Rejected
MTMR190354ES	0	0	0	0	0	Rejected
HYAL164992AP	1.79235	1.84179	-1.41519	3.09713	0.627628	Confirmed
EMC926856AA	0.162781	0	-1.001	1.4164	0	Rejected
INPP5F13272AP	0	0	0	0	0	Rejected
NOL886860ES	0.0953335	0	0	1.001	0	Rejected
TTLL1262573AP	0.190667	0	-1.001	1.001	0	Rejected
C14orf15928839AP	0.059248	0	-1.001	1.24421	0	Rejected
TSGA1054657AP	0.0476667	0	0	1.001	0	Rejected
OXLD144145AD	-0.0476667	0	-1.001	0	0	Rejected
OTUD470756AP	0.0476667	0	0	1.001	0	Rejected
WDR3710613AP	1.0545e-17	0	-1.001	1.001	0	Rejected
TAGLN18896RI	0	0	0	0	0	Rejected
PGAP214003AD	0	0	-1.001	1.001	0	Rejected
SORBS383015AP	0	0	0	0	0	Rejected
TMEM8839057AA	0.0476667	0	0	1.001	0	Rejected
LEF170286AP	0.0476667	0	0	1.001	0	Rejected
GAPVD187572ES	0	0	0	0	0	Rejected
SLC25A1490099ES	-0.0476667	0	-1.001	0	0	Rejected
C5orf6373182AT	0	0	0	0	0	Rejected
ZNF14168345AT	0.0866511	0	0	1.001	0	Rejected
ZFP137584AP	0	0	0	0	0	Rejected
ATL253255ES	0.0953335	0	0	1.001	0	Rejected
NR4A387061AP	0	0	0	0	0	Rejected
MRPL5510120ES	-0.0476667	0	-1.001	0	0	Rejected
TOPORS86066ES	0	0	0	0	0	Rejected
ZNF55446626ES	0	0	0	0	0	Rejected
RNF18072195AT	0	0	0	0	0	Rejected
TMEM9150060AA	0.127617	0	-1.001	1.35137	0.001001	Rejected
ZNF53245683AP	0.0953335	0	-1.001	1.001	0	Rejected
L3MBTL262413ES	0	0	0	0	0	Rejected
GMPPA57711RI	0.0476667	0	0	1.001	0	Rejected
APOC250375RI	0.561057	1.001	-1.41627	1.65874	0.003003	Rejected
CCDC18086997AT	-0.0476667	0	-1.001	0	0	Rejected
DEF838193ES	-0.143	0	-1.001	0	0	Rejected
ARHGEF690213AP	0.0476667	0	0	1.001	0	Rejected
KDM4C85822AP	0.143	0	-1.001	1.001	0	Rejected
DCAF88448ES	-0.0476667	0	-1.001	0	0	Rejected
ZNF354A74880ES	-0.0476667	0	-1.001	0	0	Rejected
IL3233396AD	0.0476667	0	0	1.001	0	Rejected
CCBL23704ES	0.0476667	0	-1.001	1.001	0	Rejected
NME664633AD	0.0953335	0	-1.001	1.001	0	Rejected
SDCCAG388164ES	0	0	-1.001	1.001	0	Rejected
EPB411412ES	0.152792	0	-1.001	1.20662	0	Rejected
ECHDC23030ES	0.0476667	0	0	1.001	0	Rejected
CCDC6424716ES	-0.0476667	0	-1.001	0	0	Rejected
CPED181592AT	0	0	0	0	0	Rejected
UBL731719AD	-0.0476667	0	-1.001	1.001	0	Rejected
IL17RE63250ES	0.0598724	0	0	1.001	0	Rejected
PPHLN121217AT	0.0953335	0	-1.001	1.001	0	Rejected
CAV181529AP	0.343716	0	-1.001	1.21203	0	Rejected
BAIAP244096ES	0	0	0	0	0	Rejected
SLC7A637213ES	0.0476667	0	-1.001	1.001	0	Rejected
NR3C270802AP	-0.0476667	0	-1.001	1.001	0	Rejected
ATXN2L35855ES	0.0953335	0	0	1.001	0	Rejected
DCLRE1C10835AP	0.0476667	0	0	1.001	0	Rejected
DCTD71249ES	0	0	0	0	0	Rejected
FNIP270999AP	0	0	-1.001	1.001	0	Rejected
NABP156615ES	0.352748	0	0	1.4017	0	Rejected
MTO176748ES	0	0	0	0	0	Rejected
TMC643754AP	2.02393	2.06318	-0.920062	3.51127	0.785786	Confirmed
CBWD386509AT	-0.0476667	0	-1.001	0	0	Rejected
XRCC662445RI	0	0	0	0	0	Rejected
C5orf3871502AT	0.164176	0	0	1.001	0	Rejected
FAM114A169037ES	0.105498	0	-1.001	1.21447	0	Rejected
C12orf2324183ES	0	0	0	0	0	Rejected
COA179347ES	0.0476667	0	0	1.001	0	Rejected
FRAS169637AT	-0.0476667	0	-1.001	0	0	Rejected
SENP676797ES	0	0	0	0	0	Rejected
ARMC866971ES	0	0	0	0	0	Rejected
ANAPC1517565AT	0.0476667	0	0	1.001	0	Rejected
SYK86820AP	0.0476667	0	0	1.001	0	Rejected
AFMID43804ES	-0.0476667	0	-1.001	0	0	Rejected
MPHOSPH925050AT	0	0	0	0	0	Rejected
CCL2871944AP	0.143	0	0	1.001	0	Rejected
COCH27088AT	0.143	0	0	1.001	0	Rejected
PHLPP237473AP	-0.0476667	0	-1.001	0	0	Rejected
GBA286289RI	-0.0476667	0	-1.001	1.001	0	Rejected
PDSS277129AT	0.0953335	0	0	1.001	0	Rejected
ZNF41551666ES	0	0	0	0	0	Rejected
ZNF54952284AT	0.238334	0	0	1.001	0	Rejected
ZNF41447240AT	1.05472e-17	0	-1.001	1.001	0	Rejected
ZFX88713ES	0	0	0	0	0	Rejected
HYPK30319AP	0	0	0	0	0	Rejected
ANO758342AT	1.05448e-17	0	-1.001	1.001	0	Rejected
METTL2343640AD	0	0	0	0	0	Rejected
DNAJB682510AT	0.0476667	0	0	1.001	0	Rejected
USP3643905AP	0	0	0	0	0	Rejected
C16orf1332920ES	0	0	-1.001	1.001	0	Rejected
MMP1725221AA	0	0	0	0	0	Rejected
TREX290430ES	0.0488135	0	-1.001	1.001	0	Rejected
ZNF32952415ES	0	0	0	0	0	Rejected
MRPL4817729ES	-0.0476667	0	-1.001	0	0	Rejected
RDH1352002AD	0	0	0	0	0	Rejected
EPB41L159271ES	0.0476667	0	-1.001	1.001	0	Rejected
STK2558385AP	0	0	0	0	0	Rejected
RNF16545395AT	0.297293	0	0	1.23814	0	Rejected
NSUN597504ES	0.0476667	0	0	1.001	0	Rejected
DDAH13656AP	0.0476667	0	0	1.001	0	Rejected
IFT7486040AP	0.0953335	0	0	1.001	0	Rejected
PDCD2L48960AP	-0.0476667	0	-1.001	0	0	Rejected
FBXL1247420ES	0.0476667	0	0	1.001	0	Rejected
ALG1389905AT	0.143	0	0	1.001	0	Rejected
REPIN182238ES	-0.0476667	0	-1.001	0	0	Rejected
C1QTNF143983AP	0.0476667	0	0	1.001	0	Rejected
S100A27720AP	0.690075	1.001	-1.001	1.89166	0.001001	Rejected
C12orf6525058AP	-0.0476667	0	-1.001	0	0	Rejected
MTFR1L1210AA	-0.0476667	0	-1.001	0	0	Rejected
EPOR47690AA	0.0953335	0	-1.001	1.001	0	Rejected
EPS8L152012ES	-0.0476667	0	-1.001	0	0	Rejected
DDIT322625RI	0.143	0	0	1.001	0	Rejected
SLC9A3R233186AP	0.257882	0	-1.001	1.41151	0	Rejected
HOPX69364AP	0	0	0	0	0	Rejected
WDR6249339RI	0	0	0	0	0	Rejected
PANK112493AP	0.190667	0	-1.001	1.001	0	Rejected
GALNTL671170AT	-0.0476667	0	-1.001	0	0	Rejected
ARRB238575ES	0.210417	0	0	1.41576	0	Rejected
C7orf4981873AD	0.711072	1.001	-1.001	1.83311	0.00500501	Rejected
C5orf6373183AT	-0.0476667	0	-1.001	0	0	Rejected
SLFN1340302AP	-0.0476667	0	-1.001	0	0	Rejected
ZNF39583210AP	0.204802	0	-1.001	1.001	0	Rejected
ACOT228301AD	0	0	-1.001	1.001	0	Rejected
S100A147727AP	0.0476667	0	0	1.001	0	Rejected
ANAPC1517570AD	-0.0476667	0	-1.001	0	0	Rejected
IL1570674ES	0.217813	0	-1.001	1.41699	0.001001	Rejected
ZNF41028329ES	0	0	0	0	0	Rejected
CENPK72212AT	0.111148	0	-1.001	1.33434	0	Rejected
MAATS166354AT	0	0	0	0	0	Rejected
DTX322663RI	0.143	0	0	1.001	0	Rejected
CCPG130726RI	0.360318	0	-1.001	1.23445	0	Rejected
SP140L57885AP	0.627432	1.001	-1.64324	1.59397	0.004004	Rejected
HIPK14311AP	0	0	0	0	0	Rejected
SUPT20H25661ES	0.143	0	0	1.001	0	Rejected
CPEB268799ES	0.238334	0	0	1.001	0	Rejected
KCTD1335987AT	0.0476667	0	-1.001	1.001	0	Rejected
PTAR186547RI	0	0	0	0	0	Rejected
PCSK718902RI	0.295937	0	0	1.20968	0	Rejected
DPP831167AP	0.0476667	0	-1.001	1.001	0	Rejected
RNF16738605AP	0	0	0	0	0	Rejected
SIRPB258517AD	-0.0476667	0	-1.001	0	0	Rejected
RAB3494477ES	0.0953335	0	0	1.001	0	Rejected
INO80E36013ES	0.0476667	0	0	1.001	0	Rejected
HPS112760AT	0.584963	1.001	-1.001	1.37164	0	Rejected
LRRC8A87788AP	0	0	0	0	0	Rejected
ACBD511071RI	0.190667	0	0	1.001	0	Rejected
FBLN263511ES	1.27942	1.39446	-1.001	2.5899	0.048048	Rejected
CDK2086780ES	-1.05571e-17	0	-1.001	1.001	0	Rejected
TMEM12754518AA	0.0476667	0	0	1.001	0	Rejected
GRB1079717ME	0.0953335	0	-1.001	1.001	0	Rejected
DZIP366037RI	0.219008	0	0	1.54027	0.001001	Rejected
SH2B135880ES	-0.0476667	0	-1.001	0	0	Rejected
MRRF87462AP	0.0674737	0	0	1.41695	0	Rejected
FLT125556AT	0.814085	1.001	-1.001	1.82497	0.00500501	Rejected
RCAN160494AP	2.32225	2.35253	0.873105	4.2339	0.902903	Confirmed
SUMF279794ES	-0.0476667	0	-1.001	1.001	0	Rejected
TNFRSF25425AA	0	0	0	0	0	Rejected
SMARCA190044AA	-0.0708971	0	-1.001	0	0	Rejected
ANKRD4918352AD	0	0	0	0	0	Rejected
FLRT358719ES	0	0	0	0	0	Rejected
LAT280069ES	0.0476667	0	0	1.001	0	Rejected
EFCAB210481ES	0	0	0	0	0	Rejected
HOPX69375RI	0	0	0	0	0	Rejected
ACBD511066AP	0	0	0	0	0	Rejected
SLC44A33818AP	0.0476667	0	0	1.001	0	Rejected
C2CD520733ES	1.055e-17	0	-1.001	1.001	0	Rejected
SPATA62920AD	0.0476667	0	0	1.001	0	Rejected
RASGEF1A11321AP	0	0	0	0	0	Rejected
FAM149A71397AP	0	0	0	0	0	Rejected
C5orf3871503AT	0.618364	1.001	0	1.41704	0	Rejected
NDUFA351780RI	0.0476667	0	0	1.001	0	Rejected
ABCB924999AT	0.067417	0	0	1.41576	0	Rejected
VWA213198AT	0.0476667	0	-1.001	1.001	0	Rejected
PCDHA173765AT	0	0	0	0	0	Rejected
MAST147879AT	0.143	0	0	1.001	0	Rejected
ABCC634219AT	0	0	-1.001	1.001	0	Rejected
ZNF4348791AP	-0.0476667	0	-1.001	0	0	Rejected
RPL39L68070AP	0.0953335	0	0	1.001	0	Rejected
DHX3064539AP	0	0	0	0	0	Rejected
SLC26A664721AP	0.143	0	0	1.001	0	Rejected
DHRS4L226795AP	0.0476667	0	0	1.001	0	Rejected
TNFSF1587329AP	0.143	0	-1.001	1.001	0	Rejected
PTK285302RI	-0.0476667	0	-1.001	0	0	Rejected
TMEM51736AP	-0.0288776	0	-1.001	1.001	0	Rejected
PTCD272458AT	0.0476667	0	0	1.001	0	Rejected
PTOV151095AP	0.0476667	0	0	1.001	0	Rejected
C7orf4981875AD	0.429001	0	0	1.001	0	Rejected
FLYWCH133316ES	0.143	0	0	1.001	0	Rejected
TFDP126388ES	0	0	-1.001	1.001	0	Rejected
LRIF14130ES	0	0	0	0	0	Rejected
TECPR180585AD	0.0476667	0	0	1.001	0	Rejected
MUC18021AA	0	0	0	0	0	Rejected
KIAA140766238AD	0.143	0	-1.001	1.001	0	Rejected
VAV147088AP	0	0	0	0	0	Rejected
TCAIM64356AP	0	0	0	0	0	Rejected
LIG426235AP	-0.0476667	0	-1.001	1.001	0	Rejected
ECHDC23026ME	-0.0476667	0	-1.001	1.001	0	Rejected
RIMKLB20199AP	0	0	0	0	0	Rejected
RBP7592ES	-0.0476667	0	-1.001	1.001	0	Rejected
CBWD185690ES	0.0476667	0	0	1.001	0	Rejected
PSMC3IP41081RI	0.0476667	0	0	1.001	0	Rejected
POM12179928AT	2.13373	2.18064	-1.001	3.44504	0.825826	Confirmed
MRPL4817714AP	-0.0476667	0	-1.001	0	0	Rejected
ZNF6842008AT	-0.0953335	0	-1.001	0	0	Rejected
PFDN593151ES	-0.0476667	0	-1.001	0	0	Rejected
ARL6IP425038AD	0.79095	1.001	0	2.05845	0.00600601	Rejected
PPIE1903ES	0.0953335	0	0	1.001	0	Rejected
AAMDC17980ES	1.05519e-17	0	-1.001	1.001	0	Rejected
ACPL267058AP	-0.0476667	0	-1.001	0	0	Rejected
FGD386893RI	-0.190667	0	-1.001	0	0	Rejected
RPS2412296ES	0.814396	1.001	-1.001	1.87602	0.003003	Rejected
ELMOD354226RI	0	0	0	0	0	Rejected
PRR2610599AT	0.0476667	0	-1.001	1.001	0	Rejected
CAPRIN114941AP	0.365453	0	-1.001	1.40348	0	Rejected
LRRC4931445AP	0.0953335	0	-1.001	1.001	0	Rejected
FAM221A78998ES	-0.0476667	0	-1.001	0	0	Rejected
ADPGK31594AD	1.0545e-17	0	-1.001	1.001	0	Rejected
GAD155906AT	0	0	0	0	0	Rejected
HSPD156688AP	0	0	0	0	0	Rejected
ADAM157904ES	0.159622	0	0	1.35007	0	Rejected
KIAA121711000RI	1.22659	1.25546	-1.001	2.27281	0.027027	Rejected
MSTO18091RI	0	0	0	0	0	Rejected
C1QTNF143985AP	0	0	0	0	0	Rejected
EXOC743567AA	0.0953335	0	0	1.001	0	Rejected
ZBTB4387600AP	0	0	0	0	0	Rejected
POLR2J281128AA	0.0476667	0	0	1.001	0	Rejected
CCNDBP130218RI	1.0321	1.16211	-1.001	2.33499	0.017017	Rejected
ST8SIA120726AT	0	0	-1.001	1.001	0	Rejected
ULK125222AP	1.05654e-17	0	-1.001	1.001	0	Rejected
ELF490066AP	0.0953335	0	0	1.001	0	Rejected
RAD51C42711AT	0	0	-1.001	1.001	0	Rejected
RPS6KC19782ES	0.0476667	0	0	1.001	0	Rejected
TNK268211ES	0.104785	0	0	1.19948	0	Rejected
MMAB24319RI	0	0	0	0	0	Rejected
CREM11229AP	0.0953335	0	0	1.001	0	Rejected
DMKN49132AP	0	0	0	0	0	Rejected
ADC1660AT	-0.0476667	0	-1.001	0	0	Rejected
SETD563098ES	-0.0476667	0	-1.001	0	0	Rejected
ACPL267056AP	0.0476667	0	0	1.001	0	Rejected
COPS7B57937AP	0.0476667	0	0	1.001	0	Rejected
METTL21A57196AD	-0.0476667	0	-1.001	0	0	Rejected
SHC17854AP	0.190667	0	-1.001	1.001	0	Rejected
ZNF55947286ES	0	0	0	0	0	Rejected
STAG290037ES	-0.0953335	0	-1.001	0	0	Rejected
COQ10A22415AP	1.05642e-17	0	-1.001	1.001	0	Rejected
MCM858660ME	0.0476667	0	0	1.001	0	Rejected
HSPD156686AP	0	0	0	0	0	Rejected
FCAR51953AT	0.0953335	0	0	1.001	0	Rejected
PTGR187219AA	0	0	-1.001	1.001	0	Rejected
ARHGEF1219165ES	-0.0476667	0	-1.001	0	0	Rejected
ZNF66752179ES	0	0	0	0	0	Rejected
SPIN389291AT	0.0476667	0	0	1.001	0	Rejected
DROSHA71627ES	-0.0476667	0	-1.001	0	0	Rejected
TRIM614050AP	0.0476667	0	0	1.001	0	Rejected
SERPINB845738ES	0	0	0	0	0	Rejected
COX6C84676AT	0.143	0	0	1.001	0	Rejected
APAF123873ES	0	0	0	0	0	Rejected
ZNF54452420AP	0	0	0	0	0	Rejected
PTCD272456AT	0	0	0	0	0	Rejected
KARS37641ES	-0.0476667	0	-1.001	0	0	Rejected
PACRGL68883ES	-0.0476667	0	-1.001	1.001	0	Rejected
EYA31369ES	0.0953335	0	0	1.001	0	Rejected
IQCD24626AA	0.0476667	0	0	1.001	0	Rejected
DMKN49167ES	0.0476667	0	-1.001	1.001	0	Rejected
GAS739261AP	1.21772	1.33293	-1.001	2.19088	0.046046	Rejected
TMEM286569AP	0	0	0	0	0	Rejected
GBA8040AP	0	0	0	0	0	Rejected
CABYR44864AD	0.0476667	0	0	1.001	0	Rejected
TRABD2A54189AT	0	0	0	0	0	Rejected
ZNF70151473ES	-0.0476667	0	-1.001	0	0	Rejected
H3F3A10007AP	0.0476667	0	0	1.001	0	Rejected
LETMD121747ES	0.143	0	0	1.001	0	Rejected
CLN631360ES	0	0	0	0	0	Rejected
SCMH12057ES	-0.0476667	0	-1.001	0	0	Rejected
FARP126163AP	-0.0476667	0	-1.001	1.001	0	Rejected
FGFR183417AD	0	0	-1.001	1.001	0	Rejected
MAST472277AP	1.05517e-17	0	-1.001	1.001	0	Rejected
FAM13B73500ES	0	0	0	0	0	Rejected
STAU284157AT	0.0663586	0	-1.001	1.39353	0	Rejected
ZFP4185402AD	0	0	0	0	0	Rejected
GLYCTK65200RI	0	0	0	0	0	Rejected
CCDC4044017AT	0.0953335	0	0	1.001	0	Rejected
POLL12886RI	0.447295	0	0	1.38518	0	Rejected
GCAT62158ES	0	0	0	0	0	Rejected
CELF210730AP	0	0	-1.001	1.001	0	Rejected
PRICKLE476133AP	1.05477e-17	0	-1.001	1.001	0	Rejected
RET11315AT	0	0	0	0	0	Rejected
UBE2V159761ES	0.0476667	0	0	1.001	0	Rejected
ERBB322353AP	0.0953335	0	0	1.001	0	Rejected
TMEM9150055AA	-0.0476667	0	-1.001	1.001	0	Rejected
PCDHA573778RI	1.05549e-17	0	-1.001	1.001	0	Rejected
NOXRED128594AT	0	0	0	0	0	Rejected
AFMID94690ES	-0.0476667	0	-1.001	0	0	Rejected
CXXC573623AP	0	0	0	0	0	Rejected
ZNF58652336AT	0.0953335	0	-1.001	1.001	0	Rejected
FAM71D28039AT	0	0	0	0	0	Rejected
URGCP79353AP	0.0476667	0	-1.001	1.001	0	Rejected
CAPS223446AT	0.0476667	0	0	1.001	0	Rejected
ATP6V0A225112AP	0.0953335	0	0	1.001	0	Rejected
ZNF21926528AP	0.0953335	0	0	1.001	0	Rejected
DDX5525084AP	0	0	-1.001	1.001	0	Rejected
ZMYND859708AP	0	0	0	0	0	Rejected
BTN2A175670AA	0.0476667	0	-1.001	1.001	0	Rejected
KIAA043034174AA	0	0	0	0	0	Rejected
WBP2NL62480AT	-0.0953335	0	-1.001	0	0	Rejected
CTNND115977ES	0	0	0	0	0	Rejected
NTMT187863AP	1.76609	1.79084	-1.41701	3.44427	0.607608	Confirmed
CYFIP274335RI	0	0	0	0	0	Rejected
DNAJC1422262AP	0	0	0	0	0	Rejected
MAGIX89089AA	0	0	0	0	0	Rejected
CCL4L140409AA	0	0	0	0	0	Rejected
RGS1268633AP	0.0953335	0	-1.001	1.001	0	Rejected
U2AF1L449277AA	0.155664	0	0	1.26694	0	Rejected
REV154713AA	0.0476667	0	-1.001	1.001	0	Rejected
N4BP2L225595AT	-0.0476667	0	-1.001	1.001	0	Rejected
CDIP133754AP	-0.0476667	0	-1.001	0	0	Rejected
CLEC16A34005ES	1.79778	1.83438	-1.001	3.04957	0.636637	Confirmed
GNAO136460AT	0.0476667	0	0	1.001	0	Rejected
WWOX37672AT	0	0	0	0	0	Rejected
LETMD121796AD	0	0	0	0	0	Rejected
PCGF512510AT	0.0476667	0	0	1.001	0	Rejected
SGCD74304AT	0	0	0	0	0	Rejected
MAN1C11192AP	0.0476667	0	0	1.001	0	Rejected
AFMID43798ES	0	0	0	0	0	Rejected
DNASE1L190574AP	0.0953335	0	0	1.001	0	Rejected
TEAD250917AP	0.0476667	0	0	1.001	0	Rejected
SLC8B124636AP	-0.0476667	0	-1.001	0	0	Rejected
C14orf15928848AD	-0.0476667	0	-1.001	0	0	Rejected
GPR3558297AP	0.0953335	0	0	1.001	0	Rejected
OPTN10780ES	-0.0953335	0	-1.001	0	0	Rejected
HKR149495ES	0	0	0	0	0	Rejected
PABPN126731RI	0.0476667	0	-1.001	1.001	0	Rejected
SRSF243661RI	0.0476667	0	0	1.001	0	Rejected
SMIM748195ES	0	0	0	0	0	Rejected
SDHAF216233ES	0.0953335	0	0	1.001	0	Rejected
HOPX69373AD	0	0	0	0	0	Rejected
ZNF68836156AT	0.0476667	0	0	1.001	0	Rejected
RASGRP216667AT	0	0	0	0	0	Rejected
RBM564958AD	0	0	0	0	0	Rejected
AP1G137485ES	0.0476667	0	0	1.001	0	Rejected
DST76559AT	1.38761	1.48538	-1.41615	2.55365	0.122122	Rejected
AFMID43796ES	0.143	0	-1.001	1.001	0	Rejected
ZNF67810052AT	0.0476667	0	0	1.001	0	Rejected
TCF7L213141ES	0	0	-1.001	1.001	0	Rejected
EIF4G167902ES	0.0953335	0	0	1.001	0	Rejected
TBC1D10A61719ES	-0.0476667	0	-1.001	0	0	Rejected
MPPE144647ES	0.100229	0	-1.001	1.10381	0	Rejected
GABARAP38869ES	0.0953335	0	0	1.001	0	Rejected
C4orf2269680AT	1.05549e-17	0	-1.001	1.001	0	Rejected
POLL12907AD	1.05445e-17	0	-1.001	1.001	0	Rejected
SAYSD176037AP	-0.0476667	0	-1.001	0	0	Rejected
PMFBP137551AT	0.0476667	0	-1.001	1.001	0	Rejected
TRIM775046AT	0.0476667	0	0	1.001	0	Rejected
PDE5A70466AP	0	0	0	0	0	Rejected
METTL2343627RI	-0.0476667	0	-1.001	0	0	Rejected
ZNF72036288AA	-0.0476667	0	-1.001	0	0	Rejected
LRRC2713499ES	0	0	0	0	0	Rejected
ADSSL129549AP	-0.0953335	0	-1.001	0	0	Rejected
PP2D163693AT	0.381334	0	0	1.001	0	Rejected
NUDT670523AP	0.238334	0	-1.001	1.001	0	Rejected
ADAM157895ES	0.0953335	0	0	1.001	0	Rejected
PREPL53440ES	0.0476667	0	0	1.001	0	Rejected
GRAPL39690AT	0.0476667	0	-1.001	1.001	0	Rejected
SLC22A18AS13933ES	0	0	0	0	0	Rejected
PTCD272469AD	0	0	0	0	0	Rejected
BANK170099AP	0.143	0	0	1.001	0	Rejected
BZW278865ES	0	0	0	0	0	Rejected
ATL253248ES	0.0476667	0	0	1.001	0	Rejected
PRKACB3584AP	0.0953335	0	0	1.001	0	Rejected
RUVBL250861ES	0.0476667	0	0	1.001	0	Rejected
MYD8864033ES	-0.0476667	0	-1.001	0	0	Rejected
CDCA81821RI	-1.05677e-17	0	-1.001	1.001	0	Rejected
LNPEP72875AP	0.143	0	-1.001	1.001	0	Rejected
MKNK12815AD	-0.0476667	0	-1.001	0	0	Rejected
DAPK231076ES	0.350238	0	-1.001	1.34899	0	Rejected
DCLRE1A13182AP	0	0	0	0	0	Rejected
AP1S288572AA	-0.0476667	0	-1.001	0	0	Rejected
C21orf260816AD	0	0	0	0	0	Rejected
CEP7067005ES	0.0476667	0	0	1.001	0	Rejected
TCF1230789ES	0.258019	0	-1.001	1.4144	0	Rejected
UBXN111256ES	0	0	0	0	0	Rejected
LRBA70810AP	0.0476667	0	-1.001	1.001	0	Rejected
BTN3A175659AA	0.238334	0	0	1.001	0	Rejected
ZKSCAN580655AP	0	0	0	0	0	Rejected
ARTN2486AP	0.0953335	0	-1.001	1.001	0	Rejected
HMGN160611ES	0.156094	0	0	1.27597	0	Rejected
PDE7A83989AP	-1.05664e-17	0	-1.001	1.001	0	Rejected
CDHR112398AT	0	0	0	0	0	Rejected
TANK55731AP	-0.0476667	0	-1.001	1.001	0	Rejected
TTC1218774AT	0.0476667	0	0	1.001	0	Rejected
SH3KBP188641AP	0.406435	0	-1.001	1.41674	0.001001	Rejected
HIPK314893ES	0	0	0	0	0	Rejected
TTC39C44852AP	0	0	0	0	0	Rejected
PQLC146257ES	0	0	0	0	0	Rejected
OGFOD225008ES	-0.0476667	0	-1.001	0	0	Rejected
POLM79450ES	0	0	0	0	0	Rejected
FAM47E69602AT	0.294212	0	0	1.17344	0	Rejected
ACSM534354AT	0	0	0	0	0	Rejected
LTBP153180AP	0	0	0	0	0	Rejected
PDK155972AP	0.143	0	-1.001	1.001	0	Rejected
NXNL286786AT	0	0	0	0	0	Rejected
SLMAP65407ES	0.0476667	0	0	1.001	0	Rejected
SFTPA112329ES	0.0476667	0	0	1.001	0	Rejected
TACC183470ES	0	0	0	0	0	Rejected
ZSCAN3233548RI	0	0	0	0	0	Rejected
PCYOX153877AP	0.159729	0	-1.001	1.3523	0	Rejected
WDR9332442AT	0.0476667	0	0	1.001	0	Rejected
CD4415143ES	0.360572	0	0	1.41648	0	Rejected
CD4415105ES	0.558801	0.574391	0	1.41232	0	Rejected
FAM189B8050ES	-0.0953335	0	-1.001	0	0	Rejected
SYS159525AP	0.0953335	0	-1.001	1.001	0	Rejected
PKIB77376AP	0.0953335	0	0	1.001	0	Rejected
SREK172274ES	0.0476667	0	0	1.001	0	Rejected
POM12179926AP	0.0476667	0	0	1.001	0	Rejected
EXOC743572ES	0.429001	0	0	1.001	0	Rejected
NAA4016552AA	0	0	0	0	0	Rejected
KCTD665457AP	-0.0953335	0	-1.001	0	0	Rejected
KIAA125766688AT	-0.0476667	0	-1.001	0	0	Rejected
USP331064ES	0	0	0	0	0	Rejected
LILRB251859AA	0.0953335	0	0	1.001	0	Rejected
CD7286259RI	-0.0476667	0	-1.001	0	0	Rejected
SCRN242123ES	-0.0476667	0	-1.001	0	0	Rejected
VEPH167395AT	0.843254	1.001	-1.001	1.85709	0.004004	Rejected
CTTN92712ES	0.143	0	0	1.001	0	Rejected
DTX322658RI	1.05421e-17	0	-1.001	1.001	0	Rejected
ST6GAL254867AT	0.0953335	0	0	1.001	0	Rejected
TMEM151B97224AT	0.238334	0	-1.001	1.001	0	Rejected
FADS216296AD	0	0	0	0	0	Rejected
CARM147597RI	0.0476667	0	-1.001	1.001	0	Rejected
CDH2312058AT	0.190667	0	0	1.001	0	Rejected
KCNN37840AP	0.532122	0	-1.001	1.70701	0.002002	Rejected
HOXB342193AP	0	0	0	0	0	Rejected
HINT173215RI	0.0953335	0	0	1.001	0	Rejected
GRAP262321AP	0	0	0	0	0	Rejected
N4BP2L125587AP	0.0476667	0	0	1.001	0	Rejected
PEX520089ES	0.0476667	0	0	1.001	0	Rejected
LYST10361AP	0.0476667	0	0	1.001	0	Rejected
ADGB78046RI	-0.0219875	0	-1.001	1.001	0	Rejected
TCOF174071ES	0	0	0	0	0	Rejected
PPP3CB12154AT	1.92583	1.95755	-0.535959	3.05496	0.730731	Confirmed
ACYP253565AP	0.0476667	0	0	1.001	0	Rejected
UBXN111258ES	0	0	0	0	0	Rejected
PARD6G46293AT	0	0	0	0	0	Rejected
ORMDL156533AP	0	0	0	0	0	Rejected
SUV420H117293AT	0	0	-1.001	1.001	0	Rejected
ZNF67010509AT	0.0953335	0	0	1.001	0	Rejected
EMP233987AP	3.00151	3.05012	1.3547	4.74492	0.990991	Confirmed
SLC16A14265AT	0	0	0	0	0	Rejected
ABHD14B65144ES	0.0476667	0	0	1.001	0	Rejected
NDRG226485AP	0.190667	0	0	1.001	0	Rejected
BCL2L1154967ES	0	0	0	0	0	Rejected
TEAD114433AP	0	0	0	0	0	Rejected
EPB411411ES	0.318425	0	0	1.08875	0	Rejected
NEK171148ES	-0.0476667	0	-1.001	1.001	0	Rejected
SLC22A1813934AP	0.507463	0	0	1.54119	0.002002	Rejected
DCST17885AT	0.096711	0	0	1.41677	0.001001	Rejected
FOXP281479AT	-0.0476667	0	-1.001	0	0	Rejected
GAS2L161589RI	0	0	0	0	0	Rejected
GPR13229598ES	0	0	0	0	0	Rejected
KAT6B12264AD	-0.0953335	0	-1.001	0	0	Rejected
POLL12898RI	0	0	0	0	0	Rejected
GRB243438AP	-0.0953335	0	-1.001	0	0	Rejected
PLXNC123719AP	-1.0547e-17	0	-1.001	1.001	0	Rejected
NR3C173878AP	0.143	0	0	1.001	0	Rejected
SLC37A381991ES	0.0476667	0	0	1.001	0	Rejected
ODF3B62860ES	-0.0476667	0	-1.001	0	0	Rejected
SMAD745459AP	0	0	0	0	0	Rejected
CD4766014ES	0.0476667	0	0	1.001	0	Rejected
ARHGEF1082562ES	0.0476667	0	0	1.001	0	Rejected
PQLC2900RI	0	0	0	0	0	Rejected
CKLFCMTM136737AT	0.16281	0	0	1.41701	0	Rejected
BRWD160605AT	0.0476667	0	-1.001	1.001	0	Rejected
SRSF113392ES	-0.0476667	0	-1.001	0	0	Rejected
TCF445609AP	0	0	0	0	0	Rejected
PCDHA973785AT	0.0476667	0	0	1.001	0	Rejected
PUS1053675AT	0.143	0	0	1.001	0	Rejected
SDR39U127012ME	0.0476667	0	0	1.001	0	Rejected
ABLIM113209ES	1.36422	1.40754	-0.726612	2.75833	0.0550551	Rejected
HARS73719AP	0.0953335	0	0	1.001	0	Rejected
AGPAT478370RI	0.143	0	0	1.001	0	Rejected
PQLC352677ES	0.0476667	0	0	1.001	0	Rejected
TOP3B61270ES	0.0953335	0	0	1.001	0	Rejected
COL8A165802ES	0.0476667	0	0	1.001	0	Rejected
HM1358892ES	-0.0476667	0	-1.001	0	0	Rejected
ZNF72036292AD	-0.0476667	0	-1.001	0	0	Rejected
KCNAB2361AP	0.0476667	0	0	1.001	0	Rejected
COL6A358104ES	1.60034	1.66051	-1.41661	2.81117	0.513514	Confirmed
NEDD123841ES	0.121581	0	-1.001	1.001	0	Rejected
PRKAR1A43141AP	0.286	0	-1.001	1.001	0	Rejected
ALDH3A239755ES	0.0476667	0	0	1.001	0	Rejected
SLC35G112570AT	0.0476667	0	0	1.001	0	Rejected
OGFR60084AP	0	0	-1.001	1.001	0	Rejected
IRF351011ES	0	0	0	0	0	Rejected
FAM195A32927ES	0.277309	0	-1.001	1.35495	0.001001	Rejected
EFCAB210483ES	0.0476667	0	0	1.001	0	Rejected
SERAC178259RI	0	0	0	0	0	Rejected
TMEM63A9999AP	0.143	0	0	1.001	0	Rejected
NOVA127045AT	0	0	0	0	0	Rejected
C20orf9658436AP	1.38777	1.51266	-1.25855	2.92381	0.412412	Rejected
PRSS2733295AT	0.190667	0	0	1.001	0	Rejected
SPAG886314AD	0.0476667	0	-1.001	1.001	0	Rejected
LMF262836AA	0.0476667	0	0	1.001	0	Rejected
RIBC189219AT	-0.0476667	0	-1.001	0	0	Rejected
AP3M112256ES	0	0	0	0	0	Rejected
ANO758341AT	0.0953335	0	0	1.001	0	Rejected
DMBT113361ES	0.0476667	0	0	1.001	0	Rejected
SLC19A160878AP	4.29597	4.30967	2.40373	5.99868	1	Confirmed
ZNF1025338AP	0.0476667	0	0	1.001	0	Rejected
GSTT161372ES	0	0	0	0	0	Rejected
SMG79179AD	0	0	-1.001	1.001	0	Rejected
LRR127427ES	0.0789281	0	0	1.001	0	Rejected
TBC1D775384AD	-0.0476667	0	-1.001	0	0	Rejected
KIAA089579248ES	0	0	0	0	0	Rejected
GRAMD373158AP	0	0	0	0	0	Rejected
DBF4B41883AT	0.0476667	0	0	1.001	0	Rejected
CLK474877ES	0.143	0	0	1.001	0	Rejected
MYH1451169ES	3.8187	3.84499	1.86326	5.29158	1	Confirmed
LRRC2713493AT	0	0	0	0	0	Rejected
KLHDC437961ES	0	0	0	0	0	Rejected
LONRF389949ES	0	0	0	0	0	Rejected
PICALM18172ES	0	0	0	0	0	Rejected
ZSWIM739406ES	0.0476667	0	0	1.001	0	Rejected
NFIA3224AP	0.0476667	0	0	1.001	0	Rejected
TMEM2341575ES	-0.0311354	0	-0.653843	0	0	Rejected
EVA1A54148AP	0.0476667	0	0	1.001	0	Rejected
METTL1726479AA	-0.0476667	0	-1.001	0	0	Rejected
C19orf8247378ES	0	0	0	0	0	Rejected
MAP257228ES	0.0476667	0	0	1.001	0	Rejected
PPCDC31827AP	0	0	-1.001	1.001	0	Rejected
ACP152512RI	0	0	0	0	0	Rejected
SLC37A219256ES	0.143	0	0	1.001	0	Rejected
MTOR648AP	-0.0476667	0	-1.001	0	0	Rejected
MYO676805ES	0	0	0	0	0	Rejected
EP400NL25237AP	0	0	0	0	0	Rejected
C14orf2327050AT	0	0	-1.001	1.001	0	Rejected
NFASC9492AT	0	0	0	0	0	Rejected
NPDC188260AP	0.0953335	0	0	1.001	0	Rejected
CCDC10652132AA	0	0	0	0	0	Rejected
LILRB451930ES	0.0476667	0	0	1.001	0	Rejected
CASK88865ES	0.238334	0	0	1.001	0	Rejected
TRIM1110206AP	-0.0476667	0	-1.001	1.001	0	Rejected
SEC31A69734ES	0	0	0	0	0	Rejected
ZNF56749416AP	-0.0476667	0	-1.001	0	0	Rejected
SNRPN29700AP	0.0953335	0	-1.001	1.001	0	Rejected
HARS273763AA	0	0	0	0	0	Rejected
KDM6A88878ES	0	0	0	0	0	Rejected
ESRP197999ES	-0.0953335	0	-1.001	0	0	Rejected
RAB3018040AP	0	0	0	0	0	Rejected
TUBGCP213529AP	0.319176	0	0	1.26343	0	Rejected
MYL622385RI	0.190667	0	0	1.001	0	Rejected
LRP83058ES	0	0	0	0	0	Rejected
ANKRD13D17155AP	0.254447	0	-0.0475669	1.38695	0	Rejected
FAR114455AP	0.0476667	0	0	1.001	0	Rejected
ZFAND411367AT	0.17034	0	-0.426856	1.001	0	Rejected
DECR184407ES	0	0	-1.001	1.001	0	Rejected
MYOF12552ES	0.0953335	0	0	1.001	0	Rejected
SGCD74302AT	-0.0476667	0	-1.001	0	0	Rejected
LMAN2L54575ES	0.0476667	0	0	1.001	0	Rejected
SIRT313624AD	0	0	0	0	0	Rejected
SUMF279808ES	0	0	0	0	0	Rejected
CHD339067AP	0.0476667	0	-1.001	1.001	0	Rejected
MFSD1246692AP	0.0476667	0	-1.001	1.001	0	Rejected
SETD460521AA	0.0476667	0	0	1.001	0	Rejected
RALGPS187608AT	0.238334	0	0	1.001	0	Rejected
BCAR137595AP	0.0476667	0	0	1.001	0	Rejected
FYN77272AP	0.0476667	0	0	1.001	0	Rejected
LIPC30897ES	0.0476667	0	-1.001	1.001	0	Rejected
ILK14170AA	0	0	-1.001	1.001	0	Rejected
CYP46A129230AT	0	0	0	0	0	Rejected
ABCB789517AA	0.0476667	0	0	1.001	0	Rejected
NDE134185AT	0	0	0	0	0	Rejected
UTS2521AT	0	0	0	0	0	Rejected
FAM111A16027AA	0.143	0	0	1.001	0	Rejected
STYXL180154AD	-1.05654e-17	0	-1.001	1.001	0	Rejected
KIF20B12497AT	0.0476667	0	0	1.001	0	Rejected
UBTF41827AP	0.0476667	0	-1.001	1.001	0	Rejected
PRDM570471AT	0	0	0	0	0	Rejected
TRMT4468769AP	0.0953335	0	0	1.001	0	Rejected
SUMF279806ES	0.0835035	0	-1.33136	1.41695	0.001001	Rejected
PTGER33416AT	0.0953335	0	0	1.001	0	Rejected
CDH745743AT	-0.0476667	0	-1.001	0	0	Rejected
SEMA6A73055AP	0.238334	0	0	1.001	0	Rejected
GIT140046ES	0	0	0	0	0	Rejected
FXR167750ES	0	0	0	0	0	Rejected
SBDS79907ES	-0.0460937	0	-1.001	1.001	0	Rejected
ASCC261686ES	0	0	-1.001	1.001	0	Rejected
IL3233392AD	0.0953335	0	0	1.001	0	Rejected
AP4B14309RI	0	0	0	0	0	Rejected
SMAD631294AP	0	0	0	0	0	Rejected
ZNF39882169AP	0.0953335	0	0	1.001	0	Rejected
ZNF77432484AT	0.0476667	0	0	1.001	0	Rejected
ATAD3A174AP	0.0953335	0	-1.001	1.001	0	Rejected
PACRGL68881ES	0.159005	0	-1.001	1.3371	0	Rejected
PDE4DIP4410AT	0.0953335	0	0	1.001	0	Rejected
FADS216291AP	0.0953335	0	0	1.001	0	Rejected
MDGA176017AT	0	0	0	0	0	Rejected
CCDC9225121AP	0.0476667	0	0	1.001	0	Rejected
ZNF13171926RI	0.0319586	0	0	0.67113	0	Rejected
ZDHHC478753AD	0.25099	0	0	1.26975	0.001001	Rejected
AFMID43791AD	0.0476667	0	0	1.001	0	Rejected
HSD11B1L46868AT	0.0953335	0	0	1.001	0	Rejected
ZNF71448746AT	-0.0476667	0	-1.001	0	0	Rejected
C11orf6319192AT	0.0953335	0	0	1.001	0	Rejected
ARVCF96084ES	0.153326	0	-1.001	1.21784	0	Rejected
SMAD445557AP	0.0953335	0	-1.001	1.001	0	Rejected
ZNF6912132ES	0	0	0	0	0	Rejected
NSMF88309AT	0.0197659	0	-1.001	1.41608	0	Rejected
CCND376156AP	0.216842	0	-1.001	1.41705	0.001001	Rejected
BCAS342871ES	-1.05423e-17	0	-1.001	1.001	0	Rejected
CEP5718391AD	0.0476667	0	0	1.001	0	Rejected
ENTPD658865AA	0.143	0	0	1.001	0	Rejected
NECAB359006RI	0.514207	0	0	1.37576	0	Rejected
ODF3B62857AP	-0.0557438	0	-1.001	1.001	0	Rejected
NAE136874ES	0	0	0	0	0	Rejected
LSMD139059AP	0.0476667	0	0	1.001	0	Rejected
FOXJ32067AP	0.0476667	0	0	1.001	0	Rejected
C17orf7044129AD	0.0476667	0	0	1.001	0	Rejected
IRF350998ES	-0.0476667	0	-1.001	0	0	Rejected
SEPT561072AP	0.0953335	0	0	1.001	0	Rejected
PPFIA350895RI	-0.0953335	0	-1.001	0	0	Rejected
SUOX22333AP	0.401139	0	-1.001	1.4169	0	Rejected
TMPRSS1318949AT	0.0476667	0	-1.001	1.001	0	Rejected
CDC20B72026ES	0.0953335	0	0	1.001	0	Rejected
RHBDL21860AP	0.292009	0	0	1.12718	0	Rejected
CDK1038115RI	0.19661	0	0	1.12581	0	Rejected
ZNF36511877AT	0.200493	0	-1.001	1.20736	0	Rejected
MPV1752976AA	-0.0476667	0	-1.001	0	0	Rejected
ASB1188552AT	0	0	-1.001	1.001	0	Rejected
RAP1GAP980AP	0	0	0	0	0	Rejected
ZNF69210563RI	-0.0476667	0	-1.001	1.001	0	Rejected
C14orf15928835AP	0.0476667	0	0	1.001	0	Rejected
JMJD730118RI	0.0476667	0	0	1.001	0	Rejected
MFSD1143691AD	0.0476667	0	0	1.001	0	Rejected
ENO338619AT	0.0476667	0	-1.001	1.001	0	Rejected
HSD11B1L46870AT	0	0	-1.001	1.001	0	Rejected
ANKRD13D17156AP	0.560007	0	0	1.41703	0	Rejected
TMEM11624563ES	0.0476667	0	0	1.001	0	Rejected
SIRT249713AA	0	0	0	0	0	Rejected
KRBA182204ES	-0.0476667	0	-1.001	0	0	Rejected
CECR560967AP	0.0476667	0	0	1.001	0	Rejected
CLEC7A20314ES	0	0	0	0	0	Rejected
NDUFAF558707ES	0	0	-1.001	1.001	0	Rejected
CLPTM150380AP	0.0476667	0	0	1.001	0	Rejected
MTHFD2L69496AT	0.0953335	0	0	1.001	0	Rejected
ZNF62385470AP	0.0953335	0	0	1.001	0	Rejected
BRD448065AP	0	0	0	0	0	Rejected
APTX86087ES	-0.0953335	0	-1.001	0	0	Rejected
TMEM17755139AD	-0.0476667	0	-1.001	0	0	Rejected
WHSC1L183395ES	0	0	0	0	0	Rejected
NXT289866AP	0	0	0	0	0	Rejected
GGA162120AP	0	0	0	0	0	Rejected
HYOU119084ES	0	0	0	0	0	Rejected
RARA40857AP	0.143	0	0	1.001	0	Rejected
PLAGL178001RI	0	0	-1.001	1.001	0	Rejected
TLE246654RI	0.0953335	0	0	1.001	0	Rejected
ARHGEF3986272AT	2.0517	2.08371	-1.62626	3.53855	0.796797	Confirmed
IDS90287AP	0.190667	0	0	1.001	0	Rejected
MRRF87470ES	0.0953335	0	0	1.001	0	Rejected
XPNPEP362400AP	0.0953335	0	0	1.001	0	Rejected
ULK239776AT	-0.0476667	0	-1.001	1.001	0	Rejected
MAST472283AT	0	0	0	0	0	Rejected
RARB63743AP	0.0476667	0	0	1.001	0	Rejected
C12orf4324819ES	0.0476667	0	0	1.001	0	Rejected
TMEM8B86321AT	0.548671	1.001	-1.001	1.63555	0.001001	Rejected
NME966980AT	0.0953335	0	0	1.001	0	Rejected
ARPP1930692RI	-1.05657e-17	0	-1.001	1.001	0	Rejected
RBMX90220RI	-0.0953335	0	-1.001	1.001	0	Rejected
KANK185710AP	0.0476667	0	-1.001	1.001	0	Rejected
PLAGL177995ES	0.0476667	0	0	1.001	0	Rejected
NEK325993ES	-0.0476667	0	-1.001	0	0	Rejected
BEND676573AT	0.0953335	0	0	1.001	0	Rejected
GPR13716626ES	0.0953335	0	0	1.001	0	Rejected
POLM79458ES	0	0	0	0	0	Rejected
UBTF41830AP	0	0	0	0	0	Rejected
REC826881RI	-0.0476667	0	-1.001	0	0	Rejected
ABCD428379AA	0.143	0	0	1.001	0	Rejected
ZNF65580688ES	0	0	0	0	0	Rejected
ZNF54852245ES	0	0	-1.001	1.001	0	Rejected
POC1B23621AP	-0.00173427	0	-0.0364197	0	0	Rejected
CCNJ12667AA	0	0	0	0	0	Rejected
C4orf2269679AT	-0.143	0	-1.001	0	0	Rejected
NEK325988AP	0	0	0	0	0	Rejected
HCAR124982AT	0.0953335	0	0	1.001	0	Rejected
GKAP186693ES	0.0476667	0	0	1.001	0	Rejected
FAM153B74628AT	0	0	0	0	0	Rejected
TARBP222068AP	0	0	-1.001	1.001	0	Rejected
KSR139851AA	0.0953335	0	0	1.001	0	Rejected
SSH240060AT	0.0476667	0	-1.001	1.001	0	Rejected
INPP4B70690AT	0.95559	1.08859	-1.33601	1.97318	0.00800801	Rejected
EPB411398AP	0	0	-1.001	1.001	0	Rejected
ENTPD112653AP	0.0476667	0	0	1.001	0	Rejected
SIN3B48212AP	0	0	0	0	0	Rejected
SUMF279786ES	0	0	0	0	0	Rejected
TMEM11624565ES	0	0	-1.001	1.001	0	Rejected
C9orf8986901AD	0.143	0	0	1.001	0	Rejected
TSPAN1412366AP	-0.0953335	0	-1.001	0	0	Rejected
LIMA121689AP	0	0	0	0	0	Rejected
CCDC90B18085AD	-0.0476667	0	-1.001	0	0	Rejected
BTNL975037AT	2.37499	2.3794	1.001	3.87692	0.928929	Confirmed
CLNK68789AT	0.0634319	0	-1.001	1.33207	0	Rejected
RUFY369445AP	-0.0476667	0	-1.001	0	0	Rejected
PTCH22586AT	0	0	0	0	0	Rejected
DMKN49198ES	0.0203311	0	0	0.426953	0	Rejected
GTF2H2C72400AD	-0.0674406	0	-1.41625	1.001	0	Rejected
QKI78405AT	5.18592	5.22125	2.45058	6.73652	1	Confirmed
SMG638382AP	-0.0476667	0	-1.001	0	0	Rejected
RNF468565AP	-0.0476667	0	-1.001	0	0	Rejected
EIF1AD16977ES	0	0	0	0	0	Rejected
INO80E36004ES	0.0953335	0	0	1.001	0	Rejected
ZNF39882171AP	0	0	0	0	0	Rejected
SNX558751RI	1.07847	1.1017	-1.001	2.66943	0.013013	Rejected
YIPF13074ES	0	0	0	0	0	Rejected
FBLN528893ES	0.496249	0	-1.001	1.47696	0.003003	Rejected
BNC285935AT	0.0476667	0	0	1.001	0	Rejected
ARHGAP2211481AP	-0.0476667	0	-1.001	0	0	Rejected
GEMIN750400AD	-0.0476667	0	-1.001	1.001	0	Rejected
ARID1A1295AP	0.0476667	0	0	1.001	0	Rejected
RPL2125525AD	0.155664	0	-1.001	1.26694	0	Rejected
ZNF26825341AP	0	0	0	0	0	Rejected
STAG397624ES	0	0	0	0	0	Rejected
SIAH136340AP	0	0	0	0	0	Rejected
WRAP73320RI	0.0476667	0	0	1.001	0	Rejected
COPS7A19932AP	0	0	0	0	0	Rejected
EFR3B52846AT	0.67515	1.001	0	1.53403	0.001001	Rejected
SULT1A135820ES	1.05539e-17	0	-1.001	1.001	0	Rejected
IFNAR160399AP	0.0476667	0	-1.001	1.001	0	Rejected
NKIRAS240982ES	0	0	0	0	0	Rejected
TNFRSF1925465AP	-0.0476667	0	-1.001	0	0	Rejected
VPS5338218AT	0.0476667	0	0	1.001	0	Rejected
PHF1573402ES	0.197475	0	0	1.14397	0	Rejected
DMKN49184ES	0	0	0	0	0	Rejected
NFKBIZ65981AP	0	0	0	0	0	Rejected
SLC26A784436AT	-0.0953335	0	-1.001	0	0	Rejected
EIF1AD16978AD	0	0	-1.001	1.001	0	Rejected
CCDC12089057AP	1.05684e-17	0	-1.001	1.001	0	Rejected
WNK286905AT	0	0	0	0	0	Rejected
WDR7416454AP	-0.0476667	0	-1.001	0	0	Rejected
ZBTB1165967RI	0	0	0	0	0	Rejected
KRBOX164326AT	0	0	0	0	0	Rejected
GIGYF258025ES	0	0	0	0	0	Rejected
MOK29362AP	-0.0476667	0	-1.001	0	0	Rejected
SVIL11109AP	0	0	0	0	0	Rejected
AMIGO221336ES	0	0	0	0	0	Rejected
AKNAD13953AT	0	0	-1.001	1.001	0	Rejected
SEMA4G12845RI	0	0	0	0	0	Rejected
NSRP140086ES	0.0476667	0	0	1.001	0	Rejected
IL1RL154793AT	0	0	0	0	0	Rejected
CCND376158ES	0.297561	0	0	1.21683	0	Rejected
NME1NME242510RI	1.0562e-17	0	-1.001	1.001	0	Rejected
CREM11285ES	0.0476667	0	0	1.001	0	Rejected
CD919817AP	0	0	-1.001	1.001	0	Rejected
GGT161456AD	0.0476667	0	0	1.001	0	Rejected
ZNF2851621AP	0	0	0	0	0	Rejected
C20orf9658435AP	0.867633	1.001	-1.001	2.01933	0.011011	Rejected
KIAA15221632AP	-1.05477e-17	0	-1.001	1.001	0	Rejected
NBEAL296342ES	0.0476667	0	-1.001	1.001	0	Rejected
MIPOL127300AT	0.143	0	0	1.001	0	Rejected
PTK776241AP	0.503931	0	0	1.39821	0	Rejected
NARF44395AT	0.0953335	0	0	1.001	0	Rejected
LETMD121763ES	0.0476667	0	0	1.001	0	Rejected
DIXDC118706AP	0	0	0	0	0	Rejected
IGFLR149257AP	0.143	0	-1.001	1.001	0	Rejected
C18orf2545391ES	0.0476667	0	0	1.001	0	Rejected
ATP8A169143ME	0	0	0	0	0	Rejected
CTNND115933ES	0.874231	1.001	-1.001	1.92444	0.00900901	Rejected
RTN453592ES	-1.05598e-17	0	-1.001	1.001	0	Rejected
RIF155572ES	0.183108	0	-0.820735	1.38065	0	Rejected
PANK258613AP	0	0	0	0	0	Rejected
ERLIN283350RI	0.0476667	0	0	1.001	0	Rejected
ZSCAN232289AT	0	0	0	0	0	Rejected
TXLNA1558AP	0	0	-1.001	1.001	0	Rejected
NR1H315700AA	0	0	0	0	0	Rejected
ADD253903AT	-0.0953335	0	-1.001	0	0	Rejected
ARNTL14442AA	0.143	0	0	1.001	0	Rejected
ZNF51944757AT	0.0953335	0	0	1.001	0	Rejected
SMN172421RI	-0.0476667	0	-1.001	0	0	Rejected
ADCK449944AP	-0.0476667	0	-1.001	0	0	Rejected
ELN80045ES	0	0	0	0	0	Rejected
IRAK421254ES	0.0953335	0	0	1.001	0	Rejected
PCGF368406AA	-0.0476667	0	-1.001	0	0	Rejected
ALDH6A128366AP	0	0	0	0	0	Rejected
MTA129647ES	0.0953335	0	-1.001	1.001	0	Rejected
TMX215919ES	0.0476667	0	0	1.001	0	Rejected
OGG163158AT	0.42	0	-1.001	1.40593	0.001001	Rejected
IL1632202AA	-0.0476667	0	-1.001	0	0	Rejected
KIF2331390AP	0.0953335	0	0	1.001	0	Rejected
RSU110878AD	0	0	-1.001	1.001	0	Rejected
DPYSL283132AP	0.395864	0	-1.001	1.38718	0	Rejected
VAMP239105RI	1.97944	2.00167	-1.001	3.36685	0.733734	Confirmed
CLEC7A20312AT	0.0476667	0	0	1.001	0	Rejected
FUT828012AP	0	0	0	0	0	Rejected
DBNDD259534AP	0.0476667	0	-1.001	1.001	0	Rejected
NAT943289RI	0	0	0	0	0	Rejected
NDRG226502RI	0	0	0	0	0	Rejected
CYTH378718AP	0.0476667	0	0	1.001	0	Rejected
UBE2D370148AD	0.0476667	0	0	1.001	0	Rejected
SEMA4F54138ES	0	0	0	0	0	Rejected
NKIRAS240983ES	0.0476667	0	0	1.001	0	Rejected
RPS6KA11281AP	0.201915	0	0	1.001	0	Rejected
TMEM2519005AP	0.143	0	0	1.001	0	Rejected
TMEM9150059AA	-0.0476667	0	-1.001	0	0	Rejected
TTC828742ES	-0.0476667	0	-1.001	0	0	Rejected
REPIN182247ES	0	0	0	0	0	Rejected
LYNX185365AT	0	0	0	0	0	Rejected
STK32A73954AT	0.190667	0	0	1.001	0	Rejected
AKT129569AD	0	0	0	0	0	Rejected
ZNF8548732AP	0	0	0	0	0	Rejected
IL1RN55028AP	0.402668	0	-1.001	1.97075	0.001001	Rejected
UBE2D479375ES	0	0	0	0	0	Rejected
HN1L33119AP	0.0476667	0	0	1.001	0	Rejected
DNASE1L365424RI	1.9089	1.93474	-1.001	3.10654	0.718719	Confirmed
AFF169849AP	0.0953335	0	-1.001	1.001	0	Rejected
MFSD954807ES	-0.0476667	0	-1.001	0	0	Rejected
C4orf2170374AT	-0.0476667	0	-1.001	0	0	Rejected
STAU284158ES	0.0476667	0	0	1.001	0	Rejected
DMTF180288AP	0	0	0	0	0	Rejected
CCP11034316ES	0	0	0	0	0	Rejected
PHACTR175368AT	0.209736	0	-1.001	1.40146	0	Rejected
UBE2D479381ES	0	0	0	0	0	Rejected
MLH328470ES	0	0	0	0	0	Rejected
OXCT171881AP	0.143	0	0	1.001	0	Rejected
FNDC3A25871AP	0	0	0	0	0	Rejected
HPS461501AP	0.0476667	0	0	1.001	0	Rejected
HIST1H2BN75711AT	0	0	0	0	0	Rejected
MMP2840332AT	0.0602893	0	-1.001	1.001	0	Rejected
NIPA129687AP	-0.0476667	0	-1.001	0	0	Rejected
SPATA2042429AA	-0.0953335	0	-1.001	0	0	Rejected
KIAA039127214AP	0	0	0	0	0	Rejected
BCKDHA50063AP	-0.0953335	0	-1.001	1.001	0	Rejected
SCLT170589AT	0.0476667	0	-1.001	1.001	0	Rejected
ZDHHC1171448AT	0.0953335	0	-1.001	1.001	0	Rejected
SLC11A221724AP	0.0967265	0	0	1.001	0	Rejected
PLEKHM141976ES	-0.0476667	0	-1.001	0	0	Rejected
ZNF70047760AP	0	0	0	0	0	Rejected
AGAP222720AP	0.0953335	0	0	1.001	0	Rejected
CD4415274ES	0.0953335	0	0	1.001	0	Rejected
ZSWIM739392RI	0	0	-1.001	1.001	0	Rejected
SH2B135876RI	-0.0476667	0	-1.001	0	0	Rejected
USP4058043AP	0	0	-1.001	1.001	0	Rejected
MPPED214793AT	0	0	-1.001	1.001	0	Rejected
P2RY617683AP	0.0953335	0	0	1.001	0	Rejected
ATXN2L35853AD	0	0	0	0	0	Rejected
PTK2B83156ES	0	0	-1.001	1.001	0	Rejected
SH3BP162134AT	0.0953335	0	0	1.001	0	Rejected
PKMYT133330AA	0.159379	0	-1.001	1.34495	0	Rejected
VPS5116759ES	0	0	-1.001	1.001	0	Rejected
IMMP2L81423AP	0.111867	0	-1.001	1.34821	0	Rejected
OCIAD169238AD	0.0476667	0	0	1.001	0	Rejected
NFIC46681ES	0	0	0	0	0	Rejected
FMO57374RI	-0.0953335	0	-1.001	0	0	Rejected
CYFIP129675AP	0.259961	0	-1.001	1.41628	0	Rejected
SAMD4B49806ES	0.0476667	0	0	1.001	0	Rejected
WEE114328AP	0.0953335	0	0	1.001	0	Rejected
TNK268202AP	0	0	0	0	0	Rejected
PFKFB464703AP	0.827311	1.001	-1.001	1.73724	0.002002	Rejected
PHYKPL74860ES	0	0	0	0	0	Rejected
STK32C13483AP	0	0	0	0	0	Rejected
SMIM748190AD	0	0	0	0	0	Rejected
LILRA651841AT	1.05345e-17	0	-1.001	1.001	0	Rejected
SUPT4H142665AD	-1.05654e-17	0	-1.001	1.001	0	Rejected
ERG60587AP	0.416992	0	-1.001	1.41121	0.001001	Rejected
FBXO314929RI	0.143	0	0	1.001	0	Rejected
STRADA42976ES	0	0	0	0	0	Rejected
HES46RI	0	0	0	0	0	Rejected
NCBP268268AD	-0.0491555	0	-1.001	0	0	Rejected
CEBPG48938AP	0	0	0	0	0	Rejected
VPS13A86646AP	0	0	0	0	0	Rejected
SETD563091ES	0	0	0	0	0	Rejected
PHB220044ES	0	0	0	0	0	Rejected
AMPD314347AP	-0.0953335	0	-1.001	1.001	0	Rejected
BTBD1124192AT	0	0	0	0	0	Rejected
PLTP59651ES	0	0	0	0	0	Rejected
ACSS259036AP	0.257499	0	0	1.40347	0	Rejected
TNC87334ES	0.0953335	0	0	1.001	0	Rejected
ZNF21333457AA	0	0	0	0	0	Rejected
SLC25A2587692AP	2.24658	2.25608	-1.001	3.87451	0.874875	Confirmed
RAB5C41014ES	0	0	0	0	0	Rejected
IL17RE63243AA	1.03119	1.001	-1.4169	1.91325	0.012012	Rejected
RELL169002AT	0	0	-1.001	1.001	0	Rejected
PCDHA373772AT	-0.0476667	0	-1.001	0	0	Rejected
ZSWIM739400ES	0	0	0	0	0	Rejected
UPP1101243AD	-0.143	0	-1.001	0	0	Rejected
PHLPP237469AP	0	0	0	0	0	Rejected
MED1138579AA	0	0	-1.001	1.001	0	Rejected
ZNF34358547AT	0	0	0	0	0	Rejected
BANP37984AP	-0.0476667	0	-1.001	0	0	Rejected
RER1257AP	0.0476667	0	0	1.001	0	Rejected
FAM153B74626AT	0	0	0	0	0	Rejected
AGPAT360800AP	0	0	-1.001	1.001	0	Rejected
DUSP1861795AT	0	0	0	0	0	Rejected
PHF376607ES	0.0166255	0	-1.001	1.41664	0.001001	Rejected
CERS521684ES	0.0476667	0	0	1.001	0	Rejected
TMCO4914AP	0	0	0	0	0	Rejected
MPV1752963AP	0	0	0	0	0	Rejected
PPIA97441ES	0	0	0	0	0	Rejected
KIF2A72179AD	0.0476667	0	0	1.001	0	Rejected
PRKG111579AP	0.414813	0	0	1.32752	0	Rejected
NUTM2A12449AT	0	0	0	0	0	Rejected
WDR9613040AT	0.333667	0	-1.001	1.001	0	Rejected
ZNF25448836AP	0	0	0	0	0	Rejected
PCNXL210320AP	-0.0953335	0	-1.001	0	0	Rejected
ZNF54452433AA	0.0476667	0	-1.001	1.001	0	Rejected
HMGN160609AP	0.0476667	0	0	1.001	0	Rejected
STRADA42972ES	0	0	0	0	0	Rejected
FMNL141953AP	0.143	0	0	1.001	0	Rejected
NUBP233139ES	1.0549e-17	0	-1.001	1.001	0	Rejected
MITF65588AP	0	0	0	0	0	Rejected
FAM86B182686ES	0.0696933	0	0	1.001	0	Rejected
RAD51B28111AT	-0.0953335	0	-1.001	1.001	0	Rejected
FTO36426AP	0.520548	1.001	-1.41532	1.82162	0.004004	Rejected
CDKN2A86000AP	0	0	0	0	0	Rejected
SERPINH117866AP	0	0	0	0	0	Rejected
ZNF77352279AT	-0.0953335	0	-1.001	0	0	Rejected
DNM39000AT	0.0476667	0	0	1.001	0	Rejected
CMC237702AP	0	0	0	0	0	Rejected
TXNRD261090AT	0	0	0	0	0	Rejected
NFE2L142158AP	-0.0476667	0	-1.001	1.001	0	Rejected
UBAP286127AP	0.280098	0	-1.001	1.001	0	Rejected
PNKD57462AT	0.143	0	-1.001	1.001	0	Rejected
TTI283333RI	0	0	0	0	0	Rejected
KIAA132845284AT	0.377287	0	-1.001	1.33303	0	Rejected
GDPD517862ES	0	0	0	0	0	Rejected
LGMN29011ES	0.0476667	0	0	1.001	0	Rejected
AHCYL14089AP	0.238334	0	0	1.001	0	Rejected
LRRC6984428ME	0.0476667	0	0	1.001	0	Rejected
ARHGEF150099AP	0.332111	0	-1.001	1.41705	0.001001	Rejected
TEP126437ES	0	0	0	0	0	Rejected
NAT1452109RI	0.525776	0	-1.001	1.80489	0.003003	Rejected
BIRC543862ES	0	0	0	0	0	Rejected
ARHGAP2469813AP	0	0	0	0	0	Rejected
ZDHHC1612709ES	0	0	0	0	0	Rejected
TAOK324699AP	0.143	0	0	1.001	0	Rejected
POLL12904ES	0	0	0	0	0	Rejected
VSTM411499AT	0.363663	0	0	1.40686	0.001001	Rejected
NRG431911AT	-0.0476667	0	-1.001	0	0	Rejected
PFKFB310690AP	0	0	-1.001	1.001	0	Rejected
ENPP576412ES	0	0	0	0	0	Rejected
SCEL26087ES	5.3978	5.45326	2.21467	6.80449	1	Confirmed
GPS144275RI	0.0476667	0	0	1.001	0	Rejected
PRRC2C8988ES	1.09949	1.12701	-0.434121	2.1158	0.02002	Rejected
CEP17010448AP	0	0	0	0	0	Rejected
RCAN276415AP	0.509302	0	-0.0543528	1.75998	0.003003	Rejected
ZNF57650215RI	-0.0476667	0	-1.001	0	0	Rejected
RIBC189220AT	0.143	0	0	1.001	0	Rejected
LIN5469756ES	-0.0476667	0	-1.001	0	0	Rejected
MELK86353ES	0.762791	1.001	-1.001	2.37058	0.001001	Rejected
SLC27A148315RI	-0.0479715	0	-1.001	0	0	Rejected
HBS1L77782AP	0.0953335	0	0	1.001	0	Rejected
LMO320612AP	0.316999	0	0	1.41658	0	Rejected
IL3233397ES	0.143	0	-1.001	1.001	0	Rejected
WDR2778473ES	0	0	0	0	0	Rejected
UBR4876AP	0.286	0	0	1.001	0	Rejected
ASGR138843RI	0	0	0	0	0	Rejected
HMGA222881AT	0.302295	0	-1.001	1.34318	0	Rejected
SUCLA225850AP	0.0476667	0	0	1.001	0	Rejected
DENND385326AP	0.143	0	-1.001	1.001	0	Rejected
ITGB1BP152625ES	0.0476667	0	0	1.001	0	Rejected
ZNF2047777AT	0	0	0	0	0	Rejected
SLC7A826712AP	0.0674784	0	0	1.41705	0	Rejected
ZNF27638139AD	-0.0476667	0	-1.001	0	0	Rejected
SEPT943726AP	1.30051	1.37106	0	2.57996	0.031031	Rejected
WDR8927824AP	0.0959748	0	0	1.001	0	Rejected
DYRK222919ES	0	0	-1.001	1.001	0	Rejected
ACP67384AT	0.190667	0	-1.001	1.001	0	Rejected
NLRX119129AD	0	0	0	0	0	Rejected
ZNF74736151AA	0	0	0	0	0	Rejected
AP1G226772RI	0.0953335	0	0	1.001	0	Rejected
FAM86B182706ES	0	0	0	0	0	Rejected
GIT224381ES	0	0	0	0	0	Rejected
SPATA2473604AT	0.0953335	0	-1.001	1.001	0	Rejected
KRBOX488894AD	0	0	0	0	0	Rejected
TET270190AD	0	0	0	0	0	Rejected
ACIN126707RI	0	0	0	0	0	Rejected
CASP856830AA	0	0	0	0	0	Rejected
CENPN37740AT	0.312762	0	0	1.41704	0.001001	Rejected
SUPT3H76393AT	0	0	0	0	0	Rejected
SLC52A358464RI	0	0	0	0	0	Rejected
KIAA137718435AP	0	0	-1.001	1.001	0	Rejected
ITGA655968ES	0.0476667	0	0	1.001	0	Rejected
SEC31A69727ES	0.333667	0	0	1.001	0	Rejected
DNAJC2587230ES	0	0	0	0	0	Rejected
LHFPL272609AP	0.0314203	0	0	0.625676	0	Rejected
BROX9894AP	0	0	0	0	0	Rejected
ATG9A57635AP	0.124372	0	0	1.001	0	Rejected
CTBP213411AP	0.82591	1.001	0	1.86788	0.004004	Rejected
ELF270608AP	0.39763	0	0	1.34321	0	Rejected
FAM49B85161ES	0.0953335	0	0	1.001	0	Rejected
TAF680894AP	0.0464023	0	-1.001	1.001	0	Rejected
PARD311211ES	2.99585	3.01827	1.52308	4.54756	0.992993	Confirmed
EIF1AD16972ES	0.03161	0	-1.33819	1.001	0	Rejected
D2HGDH58414ES	0.0476667	0	0	1.001	0	Rejected
CHEK119311AT	0.0953335	0	-1.001	1.001	0	Rejected
LMO320622ES	0	0	0	0	0	Rejected
DIDO160095AD	-0.0476667	0	-1.001	0	0	Rejected
ANGEL128557AP	0.238334	0	0	1.001	0	Rejected
SLC38A627795AD	0.0476667	0	0	1.001	0	Rejected
PARP226429AD	-0.0476667	0	-1.001	0	0	Rejected
PTPLA10931AT	-0.0476667	0	-1.001	0	0	Rejected
FAM104B89279AD	0.0476667	0	0	1.001	0	Rejected
MRPL5510111ES	0	0	0	0	0	Rejected
KLC129470RI	-0.0476667	0	-1.001	0	0	Rejected
HMGN160613AA	1.05517e-17	0	-1.001	1.001	0	Rejected
FAM222B39980AP	0	0	0	0	0	Rejected
SYP89105AT	1.9282	1.97069	-1.001	3.42021	0.727728	Confirmed
TNKS82594AP	0.0476667	0	0	1.001	0	Rejected
RASAL29075AP	0	0	0	0	0	Rejected
SORT14009AP	0.256842	0	0	1.41605	0.001001	Rejected
KIAA173118305AA	-0.0476667	0	-1.001	0	0	Rejected
ZNF14025327ES	-0.0476667	0	-1.001	0	0	Rejected
DEF838180AT	0.0476667	0	-1.001	1.001	0	Rejected
MXD374757RI	0	0	0	0	0	Rejected
RFX57609ES	0.0476667	0	0	1.001	0	Rejected
FOS28489AP	0.136225	0	-1.001	1.40363	0.001001	Rejected
RABL2B62921AD	0.0476667	0	0	1.001	0	Rejected
NBPF117342ES	0	0	0	0	0	Rejected
ATG1315598ES	0	0	0	0	0	Rejected
MTFP161749ES	0	0	-1.001	1.001	0	Rejected
LTBR19846AP	-1.05657e-17	0	-1.001	1.001	0	Rejected
DHRS1225952RI	0	0	0	0	0	Rejected
FADS116298AP	0.143	0	0	1.001	0	Rejected
SMARCAD169960AP	0	0	0	0	0	Rejected
KIAA00409045AP	0.524085	0.890263	-1.001	1.39003	0	Rejected
ZNF20033462AA	0	0	0	0	0	Rejected
C12orf6622858AT	0.401022	0	-1.001	1.82957	0.003003	Rejected
CEP9543070AD	-0.0476667	0	-1.001	0	0	Rejected
PNKD57461AP	0.0476667	0	0	1.001	0	Rejected
GOLGA8B29888AP	0.0476667	0	0	1.001	0	Rejected
ZNF56147367AA	0.110966	0	0	1.32929	0	Rejected
DIXDC118707AP	1.17427	1.23181	-1.001	2.31081	0.024024	Rejected
IGFLR149256AP	0.0476667	0	-1.001	1.001	0	Rejected
NT5C43358AP	0.204493	0	-1.001	1.17619	0	Rejected
CXorf40A90307RI	0.0953335	0	0	1.001	0	Rejected
CASZ1621AT	0.143	0	0	1.001	0	Rejected
C16orf1332917ES	0.0476667	0	-1.001	1.001	0	Rejected
PCNP65959ES	-0.0476667	0	-1.001	0	0	Rejected
RABL2B62929ES	0	0	0	0	0	Rejected
UBE3B24312RI	0.14925	0	0	1.13226	0	Rejected
ZNF38419921AP	0	0	-1.001	1.001	0	Rejected
ASTN287369AT	0.0476667	0	0	1.001	0	Rejected
ZNF51944756AT	0	0	-1.001	1.001	0	Rejected
PLEKHH253393ES	0.0953335	0	0	1.001	0	Rejected
STAP246789AA	0.0967215	0	0	1.41703	0.001001	Rejected
IFT7486038AP	0	0	0	0	0	Rejected
PPP1R13L50435AP	-0.0476667	0	-1.001	0	0	Rejected
NMRAL133740AD	-0.0476667	0	-1.001	0	0	Rejected
EFEMP199858ES	0.15697	0	0	1.29436	0	Rejected
COPS7A19958AD	0.190667	0	0	1.001	0	Rejected
MARCH247230AP	0	0	0	0	0	Rejected
RBM664944ES	-1.05394e-17	0	-1.001	1.001	0	Rejected
APTX86082ES	0	0	0	0	0	Rejected
MID289843AD	0.0476667	0	0	1.001	0	Rejected
TMEM176B82256AP	0.0476667	0	0	1.001	0	Rejected
ECHDC23028ES	0	0	-1.001	1.001	0	Rejected
ATP5J60263ES	0	0	0	0	0	Rejected
BBS770509AT	0.172414	0	-1.001	1.57757	0.002002	Rejected
ZNF23238656RI	-0.0476667	0	-1.001	0	0	Rejected
TFEB76122AP	0.0953335	0	0	1.001	0	Rejected
RNF14677452ES	0.200596	0	-1.001	1.20952	0	Rejected
SYNGR162298AT	0	0	0	0	0	Rejected
GPATCH2L28538AP	0.0476667	0	0	1.001	0	Rejected
FAM86A33885ES	0	0	0	0	0	Rejected
ZNF64636225RI	0	0	0	0	0	Rejected
AGTRAP670AA	0.0476667	0	0	1.001	0	Rejected
TJAP176279ES	-0.05002	0	-1.001	1.001	0	Rejected
TMEM10739115ES	0.0476667	0	0	1.001	0	Rejected
GRIK277096AT	0.190667	0	0	1.001	0	Rejected
MSL140842AT	0.507668	0	0	1.40448	0.001001	Rejected
EDF188229RI	0.286	0	-1.001	1.001	0	Rejected
INPP156563ES	-0.0476667	0	-1.001	0	0	Rejected
DENND1A87515AT	0.143	0	0	1.001	0	Rejected
RPE100824ME	0.0476667	0	0	1.001	0	Rejected
RAPH157081ES	0.0476667	0	0	1.001	0	Rejected
CDK1038119ES	0	0	0	0	0	Rejected
EPS8L213729AP	0.0476667	0	0	1.001	0	Rejected
TMEM63B76351AP	0	0	0	0	0	Rejected
SYT1734293AT	0.143	0	0	1.001	0	Rejected
TTC3154096RI	0.0426264	0	-1.001	1.001	0	Rejected
NR4A121884AP	-0.0476667	0	-1.001	1.001	0	Rejected
C6orf16376953AP	-0.0476667	0	-1.001	0	0	Rejected
PPARG63414AP	2.55265	2.58061	0.83763	4.11277	0.953954	Confirmed
SUSD49910AT	-0.0476667	0	-1.001	0	0	Rejected
PYCR144247RI	0.0476667	0	0	1.001	0	Rejected
MYO1C38306AP	0.0476667	0	-1.001	1.001	0	Rejected
CREBZF18138AA	-0.0476667	0	-1.001	0	0	Rejected
LIPT154681ES	0.0476667	0	-1.001	1.001	0	Rejected
RPL27A14257AA	-0.0476667	0	-1.001	0	0	Rejected
PSTK91867AD	0.0953335	0	-1.001	1.001	0	Rejected
PDLIM774781AA	0.305809	0	0	1.41699	0	Rejected
CCDC74A55387RI	0.190667	0	0	1.001	0	Rejected
FAM110A58470ES	0.0476667	0	-1.001	1.001	0	Rejected
FAM193B74800ES	0.0476667	0	0	1.001	0	Rejected
KIFC336616ES	0	0	0	0	0	Rejected
ZNF385A22176AP	0.338566	0	0	1.10388	0	Rejected
CNOT223370AT	-0.0953335	0	-1.001	0	0	Rejected
TAZ90600AD	-0.0476667	0	-1.001	0	0	Rejected
SFMBT165289AP	0.0476667	0	0	1.001	0	Rejected
KIAA075338763ES	0.0476667	0	0	1.001	0	Rejected
IFNAR260390AA	-0.0476667	0	-1.001	0	0	Rejected
ARID1A1293AP	0.0476667	0	0	1.001	0	Rejected
ACOT113146AT	0.190667	0	0	1.001	0	Rejected
RNF3886345AP	0	0	0	0	0	Rejected
HEPH89328AP	0.0476667	0	0	1.001	0	Rejected
SMAGP21828AP	-0.0476667	0	-1.001	0	0	Rejected
TMEM20547675ES	0	0	0	0	0	Rejected
RBMS222470ES	0	0	0	0	0	Rejected
SFTA327274ES	0.0953335	0	0	1.001	0	Rejected
SMG193909ES	-1.05391e-17	0	-1.001	1.001	0	Rejected
LNX169316AP	0.143	0	0	1.001	0	Rejected
RGS1132858AT	0	0	0	0	0	Rejected
ZNF18590404ES	0	0	0	0	0	Rejected
DNAH756629AT	0.0476667	0	0	1.001	0	Rejected
FAM92A184515AP	0	0	0	0	0	Rejected
TMCO4917ES	-1.05367e-17	0	-1.001	1.001	0	Rejected
GGT161437AA	0	0	0	0	0	Rejected
LETM283405RI	0	0	0	0	0	Rejected
SDR39U127004AP	0.0953335	0	0	1.001	0	Rejected
RNF21344048ES	-0.0476667	0	-1.001	1.001	0	Rejected
SYNPO74100AP	0.209459	0	-1.001	1.39564	0	Rejected
EGFL788188AP	0.842608	1.001	-1.001	1.85667	0.00700701	Rejected
WWP237321ES	0.0476667	0	0	1.001	0	Rejected
NAE136877ES	0	0	-1.001	1.001	0	Rejected
XAF138808ES	0.0476667	0	0	1.001	0	Rejected
TBC1D3F40558AA	0	0	0	0	0	Rejected
SLC35E2222AT	0	0	0	0	0	Rejected
NSFL1C58501ES	0.0476667	0	0	1.001	0	Rejected
ZNF84647401AT	0.209776	0	0	1.40229	0	Rejected
SNF842263ES	0	0	0	0	0	Rejected
C6orf8975996ES	0.0476667	0	0	1.001	0	Rejected
STARD1017643AP	-0.0476667	0	-1.001	0	0	Rejected
MDFI76115AP	0.327547	0	0	1.1924	0	Rejected
KTN127639ES	0	0	0	0	0	Rejected
C5orf2871952ES	0	0	0	0	0	Rejected
EIF4G167891ES	0	0	0	0	0	Rejected
ZNF9148816AT	-0.0476667	0	-1.001	1.001	0	Rejected
MAN2A232517AA	0.0476667	0	0	1.001	0	Rejected
ATMIN37748AP	0.0476667	0	0	1.001	0	Rejected
PID157844ES	-0.0476667	0	-1.001	0	0	Rejected
GLS56590AT	0.0476667	0	0	1.001	0	Rejected
ZNF78286982AP	0	0	0	0	0	Rejected
FOXJ32064AP	0.0476667	0	0	1.001	0	Rejected
SLC12A866545AP	0	0	0	0	0	Rejected
SDR39U127011AD	0	0	0	0	0	Rejected
USP4058045AP	0.0674755	0	0	1.41699	0	Rejected
STRADA42977ES	0	0	0	0	0	Rejected
WTAP78311AP	0.0476667	0	0	1.001	0	Rejected
GSKIP29198AD	0	0	0	0	0	Rejected
HSD17B622505AP	0	0	0	0	0	Rejected
DBF4B41887AA	-0.0476667	0	-1.001	0	0	Rejected
ELF270614AA	0	0	0	0	0	Rejected
PLEKHG249822AP	0	0	0	0	0	Rejected
PIWIL418359AP	0	0	0	0	0	Rejected
PUS1053672AP	0	0	0	0	0	Rejected
STXBP247122AP	2.31311	2.33107	-1.34235	3.70638	0.908909	Confirmed
FAM104A43210ES	0.0987486	0	-1.001	1.001	0	Rejected
TNFRSF12A33347ES	0.0476667	0	0	1.001	0	Rejected
RBCK158450AT	-0.0579899	0	-1.21779	1.001	0	Rejected
SCRN179097AP	0.528978	1.001	-1.001	1.39717	0	Rejected
HHAT9688AP	0	0	0	0	0	Rejected
SERPINB545717AT	0.0476667	0	-1.001	1.001	0	Rejected
MDM49480ES	0.0476667	0	0	1.001	0	Rejected
ZMAT561664ES	-0.0476667	0	-1.001	0	0	Rejected
PKNOX160765AP	0	0	0	0	0	Rejected
PIDD13766AD	0.0198088	0	-1.001	1.41699	0	Rejected
APTX86084ES	0.0476667	0	0	1.001	0	Rejected
SIMC174640ES	0.0476667	0	0	1.001	0	Rejected
IL18BP17488RI	-1.05527e-17	0	-1.001	1.001	0	Rejected
TMEM13080590AP	0.190667	0	0	1.001	0	Rejected
GRHL284751AD	0.0953335	0	0	1.001	0	Rejected
FAHD2A54505ES	0.0476667	0	0	1.001	0	Rejected
PPIP5K130270ES	0.0476667	0	0	1.001	0	Rejected
NTMT187869ES	-0.0953335	0	-1.001	0	0	Rejected
CCM279581AP	0	0	0	0	0	Rejected
NEDD430745AP	0	0	0	0	0	Rejected
PARP1119764ES	0	0	0	0	0	Rejected
SEC22A66462AP	0.0476667	0	0	1.001	0	Rejected
P2RX538486AT	0.77004	1.001	-1.001	1.63996	0.002002	Rejected
PRKCA43100AT	0.161929	0	0	1.39851	0	Rejected
ZDHHC1171450AT	0.0953335	0	0	1.001	0	Rejected
ZNF51353004AP	-0.0476667	0	-1.001	0	0	Rejected
PCDHA273769AT	-0.0476667	0	-1.001	0	0	Rejected
TPM130997ES	0.0476667	0	0	1.001	0	Rejected
TMEM2341570RI	0.143	0	0	1.001	0	Rejected
FANCI32419ES	0	0	0	0	0	Rejected
AGTPBP186732AA	0	0	0	0	0	Rejected
CAMK2D70419AA	0.592239	1.001	-1.001	1.80375	0.003003	Rejected
FNTA83749AP	0.143	0	-1.001	1.001	0	Rejected
WIZ48090ES	0.143	0	0	1.001	0	Rejected
ENDOV44065AA	0	0	0	0	0	Rejected
PTPN1855344ES	-0.0476667	0	-1.001	1.001	0	Rejected
CUL182148AP	0.0476667	0	0	1.001	0	Rejected
PCM182839ES	0	0	-1.001	1.001	0	Rejected
SERAC178254AT	0	0	-1.001	1.001	0	Rejected
CHCHD463517ES	0.0783891	0	-1.001	1.64617	0	Rejected
COL1A2484845ES	0.143	0	0	1.001	0	Rejected
RNF21268448AT	0.213992	0	-1.001	1.34579	0.001001	Rejected
SFTA327272ES	0	0	0	0	0	Rejected
FAM26F77318ES	0	0	0	0	0	Rejected
ZNF67152331RI	0	0	0	0	0	Rejected
TMEM13619160RI	0.0476667	0	0	1.001	0	Rejected
EGFL788186AP	0.674519	1.001	-1.001	1.96498	0.003003	Rejected
ARPC463191AD	0	0	0	0	0	Rejected
ZNF724P48814AT	0.0476667	0	-1.001	1.001	0	Rejected
C17orf6244357ES	0	0	0	0	0	Rejected
ALDH3A239759ES	0.0476667	0	-1.001	1.001	0	Rejected
DNAJA333726ES	-1.05367e-17	0	-1.001	1.001	0	Rejected
PPIL261244RI	-0.0476667	0	-1.001	0	0	Rejected
CCDC14855662AT	0.0476667	0	0	1.001	0	Rejected
STK1657672AD	0	0	0	0	0	Rejected
PDE1C79186AT	0.0476667	0	0	1.001	0	Rejected
NOP219884AP	0.0476667	0	0	1.001	0	Rejected
ORMDL156538AA	0	0	-1.001	1.001	0	Rejected
PKD1L237758AT	2.11471e-17	0	-1.001	1.001	0	Rejected
REPIN182246ES	0	0	0	0	0	Rejected
SRSF113383AA	0.0953335	0	0	1.001	0	Rejected
MUC2068183AP	0.0476667	0	-1.001	1.001	0	Rejected
CCDC53106010ME	0.0476667	0	0	1.001	0	Rejected
CASP856831AD	0	0	-1.001	1.001	0	Rejected
CKLFCMTM136738AT	0.0476667	0	-1.001	1.001	0	Rejected
FAM65A37081AP	-1.05701e-17	0	-1.001	1.001	0	Rejected
LY6K85355RI	0	0	0	0	0	Rejected
C1orf631147ES	0	0	0	0	0	Rejected
SYTL11321AP	0.296433	0	0	1.2201	0	Rejected
TOP1MT85418ES	0	0	0	0	0	Rejected
DDX1120956AP	-0.0476667	0	-1.001	0	0	Rejected
IL18BP17485AD	0.190667	0	0	1.001	0	Rejected
C7orf4380905AP	-0.0476667	0	-1.001	0	0	Rejected
TRA2A78975ES	0.0476667	0	0	1.001	0	Rejected
HSD17B622503AP	0	0	0	0	0	Rejected
TMEM13619161AA	0	0	0	0	0	Rejected
EIF3H84957ES	0.0953335	0	0	1.001	0	Rejected
BRD873507ES	0	0	0	0	0	Rejected
GORASP164146AP	0	0	0	0	0	Rejected
SFTA3121950ES	0	0	0	0	0	Rejected
HEXDC44331RI	0	0	0	0	0	Rejected
ITGB1BP152617AA	0.0476667	0	0	1.001	0	Rejected
DMKN49147RI	-0.0476667	0	-1.001	1.001	0	Rejected
ZNF22350272AT	0	0	0	0	0	Rejected
ZSCAN975722ES	0	0	0	0	0	Rejected
HMGCLL176532AT	0.160582	0	-1.001	1.37022	0	Rejected
NR4A121891ES	0.0953335	0	0	1.001	0	Rejected
METTL21A57188AP	-0.0476667	0	-1.001	0	0	Rejected
WDR1389001RI	0	0	0	0	0	Rejected
HYAL265008ES	0.333667	0	0	1.001	0	Rejected
MEST81804AP	0.843652	1.001	-1.001	1.96298	0.00800801	Rejected
ELAC145555AT	0.0476667	0	-1.001	1.001	0	Rejected
P2RY617685ES	0	0	-1.001	1.001	0	Rejected
MRPL5226642RI	0	0	0	0	0	Rejected
BRD162752ES	0.0476667	0	0	1.001	0	Rejected
DRG239557ES	-0.0476667	0	-1.001	0	0	Rejected
SYNGR243775AA	0.0476667	0	-1.001	1.001	0	Rejected
IDUA68439AP	0.286	0	0	1.001	0	Rejected
ZCCHC972671AD	-1.05672e-17	0	-1.001	1.001	0	Rejected
ZC3H11A9455AP	0	0	0	0	0	Rejected
RBM1924646AT	0.0167252	0	-1.001	1.35223	0	Rejected
TMEM17568431ES	0.263545	0	-1.001	1.37164	0	Rejected
TBCA72601AA	0	0	0	0	0	Rejected
MAD2L2665ES	0.0953335	0	0	1.001	0	Rejected
NHSL177940AP	0.0476667	0	0	1.001	0	Rejected
LUC7L32837AP	0.0476667	0	0	1.001	0	Rejected
COQ734282AP	0	0	0	0	0	Rejected
SSBP448431ES	0.206761	0	-1.001	1.33898	0	Rejected
GGA343399RI	0.491167	0	-1.001	1.41088	0	Rejected
CWC2540597AD	0.152927	0	0	1.20947	0	Rejected
AP2S150600ES	0	0	0	0	0	Rejected
NT5DC265224AP	0	0	-1.001	1.001	0	Rejected
EFCAB1342071AT	0.0476667	0	0	1.001	0	Rejected
NPIPB594076AD	0.0476667	0	0	1.001	0	Rejected
ARMCX389663AA	0.0476667	0	0	1.001	0	Rejected
MORN1254AT	0	0	0	0	0	Rejected
ZNF34358546AT	0	0	0	0	0	Rejected
FOXN328792ES	-0.0476667	0	-1.001	0	0	Rejected
CMKLR124210ES	0	0	0	0	0	Rejected
RBMS222463ES	0	0	0	0	0	Rejected
FAM45A13256AA	0	0	0	0	0	Rejected
ZNF25448837AP	0	0	0	0	0	Rejected
CSNK1E62230AP	0.0103426	0	-1.001	1.25957	0.001001	Rejected
CCL4L140421AA	0	0	0	0	0	Rejected
ZBTB438963AP	0	0	0	0	0	Rejected
RANBP1774505AT	0.0476667	0	0	1.001	0	Rejected
TCF1230783AP	0	0	0	0	0	Rejected
GTF2H114599AP	0	0	-1.001	1.001	0	Rejected
C11orf7415442AD	0	0	0	0	0	Rejected
L3HYPDH27739AP	0.364815	0	-1.001	1.7016	0.002002	Rejected
ARNT7514ES	0.0234438	0	-1.001	1.001	0	Rejected
CYB5RL3129AT	0	0	0	0	0	Rejected
LEF170294ES	0.0476667	0	0	1.001	0	Rejected
SLC7A1048934AT	0.205004	0	0	1.30207	0	Rejected
VPS13A86647AP	-0.0953335	0	-1.001	0	0	Rejected
NUP6251128AA	0.0455882	0	-0.0436486	1.001	0	Rejected
LMO320630AD	0	0	0	0	0	Rejected
DNAL128309ES	0	0	0	0	0	Rejected
LYRM134407AD	0	0	0	0	0	Rejected
NBPF117344ES	0	0	0	0	0	Rejected
ISLR31676AP	3.22859	3.22571	1.47637	4.83859	0.998999	Confirmed
ILK14172ES	0.0674665	0	-1.001	1.4168	0	Rejected
RNF3282455AA	0	0	0	0	0	Rejected
STRADA42961RI	0	0	0	0	0	Rejected
TOP2B63746AP	0	0	0	0	0	Rejected
APTX86080AA	-0.0953335	0	-1.001	0	0	Rejected
ZKSCAN180872ES	0	0	-1.001	1.001	0	Rejected
CSMD21689AT	0	0	-1.001	1.001	0	Rejected
PTPRE13459AP	-0.0476667	0	-1.001	0	0	Rejected
UBE2E263709AP	0	0	-1.001	1.001	0	Rejected
KLHL869859ES	-0.0476667	0	-1.001	0	0	Rejected
RPAIN38694ES	0	0	0	0	0	Rejected
SLC25A2127294AT	0.0476667	0	0	1.001	0	Rejected
MEIS229906AP	0.0476667	0	-1.001	1.001	0	Rejected
SAYSD176036AP	0.0182295	0	-0.618181	1.001	0	Rejected
PLXDC140615AP	-1.05318e-17	0	-1.001	1.001	0	Rejected
RWDD471275ES	0.0953335	0	0	1.001	0	Rejected
FAM131A67936ES	0.0476667	0	0	1.001	0	Rejected
PRR562619ES	0	0	0	0	0	Rejected
PBX18790ES	0.0476667	0	0	1.001	0	Rejected
CNOT223364AP	0	0	0	0	0	Rejected
CA6548AT	0	0	0	0	0	Rejected
NAPRT185430RI	0	0	0	0	0	Rejected
NPAS327143AT	0	0	0	0	0	Rejected
B3GALNT167503ES	0	0	0	0	0	Rejected
CDH671624AT	0	0	0	0	0	Rejected
JMJD1C11889AP	1.05472e-17	0	-1.001	1.001	0	Rejected
BRF129605AP	0.0476667	0	0	1.001	0	Rejected
LSM1241759ES	1.05477e-17	0	-1.001	1.001	0	Rejected
BCL11A53664AD	0	0	0	0	0	Rejected
TEX930759AT	1.05549e-17	0	-1.001	1.001	0	Rejected
C9orf987992AP	-0.0476667	0	-1.001	1.001	0	Rejected
HNRNPL49698AP	0	0	0	0	0	Rejected
MGAT175022AP	0.0476667	0	-1.001	1.001	0	Rejected
RTBDN47875AA	0.143	0	0	1.001	0	Rejected
FBXO1810670AP	-0.0953335	0	-1.001	0	0	Rejected
FAIM67016ES	0	0	0	0	0	Rejected
PCDH1870602ES	-0.0476667	0	-1.001	0	0	Rejected
TMEM63A10000AP	0.0953335	0	-1.001	1.001	0	Rejected
ADCK128635ES	0	0	-1.001	1.001	0	Rejected
ZNF585A49446AT	0	0	0	0	0	Rejected
PJA189360AA	0	0	-1.001	1.001	0	Rejected
KCTD779881AT	0.0953335	0	0	1.001	0	Rejected
ZNF68836157AT	0.0476667	0	0	1.001	0	Rejected
FUT346947AA	0	0	0	0	0	Rejected
TTC1218779ES	0	0	0	0	0	Rejected
LCK1584RI	0.143	0	0	1.001	0	Rejected
ZNF4361051AP	-0.0476667	0	-1.001	0	0	Rejected
DMKN49166ES	0.0476667	0	0	1.001	0	Rejected
FAM214A30695AP	0	0	0	0	0	Rejected
C16orf5933269RI	0.333667	0	0	1.001	0	Rejected
PPOX8567AT	0.0953335	0	0	1.001	0	Rejected
ZNF25085675AT	0.333667	0	0	1.001	0	Rejected
ALKBH649327AD	0.0476667	0	0	1.001	0	Rejected
URGCP79355AP	0.010395	0	-1.001	1.2193	0	Rejected
ZNF64121446AP	0.0476667	0	0	1.001	0	Rejected
ECHDC23033ES	-0.0476667	0	-1.001	0	0	Rejected
B4GALNT122678AT	0	0	0	0	0	Rejected
PCYT244230ES	0	0	0	0	0	Rejected
C14orf8029660AP	-0.190667	0	-1.001	1.001	0	Rejected
GEMIN438259AP	0	0	0	0	0	Rejected
KDM4B46833ES	0.265789	0	-1.001	1.3187	0	Rejected
ATG16L217666AA	0.0476667	0	0	1.001	0	Rejected
TMEM51737AP	0.190667	0	-1.001	1.001	0	Rejected
NPFFR269472AP	-0.0476667	0	-1.001	0	0	Rejected
SLC43A238342AP	0	0	0	0	0	Rejected
SMG79178ES	-0.0953335	0	-1.001	0	0	Rejected
RNF14677450ES	0.0476667	0	0	1.001	0	Rejected
MLF167432ES	0	0	0	0	0	Rejected
CTPS288576AP	0	0	0	0	0	Rejected
FAM109A24508AP	1.05654e-17	0	-1.001	1.001	0	Rejected
ABCC634224ES	0.143	0	0	1.001	0	Rejected
TBCCD168048AP	0	0	0	0	0	Rejected
FAM222B39979AP	0.0476667	0	0	1.001	0	Rejected
UBE2I33059AD	0	0	0	0	0	Rejected
PSPC125402AT	0	0	-1.001	1.001	0	Rejected
ELMOD354247AA	0	0	0	0	0	Rejected
NEK29718AT	0.80645	1.001	-1.001	1.65698	0.002002	Rejected
GAD155907AT	0.0476667	0	0	1.001	0	Rejected
SMEK253625ES	-0.0476667	0	-1.001	1.001	0	Rejected
CXorf40A90306RI	1.05394e-17	0	-1.001	1.001	0	Rejected
IMPDH181681ES	-0.0476667	0	-1.001	0	0	Rejected
CDH2660036ES	-0.0476667	0	-1.001	0	0	Rejected
PLCB229967RI	0.192967	0	0	1.001	0	Rejected
ACSL513108AP	0.143	0	-1.001	1.001	0	Rejected
TAMM4163407ES	0	0	0	0	0	Rejected
ATXN2L35856AA	0.019797	0	-1.001	1.41674	0	Rejected
KCNE317773AP	0.0953335	0	0	1.001	0	Rejected
OSCP11777AT	-0.143	0	-1.001	0	0	Rejected
FILIP176788AT	1.2233	1.31154	-1.41691	2.78807	0.043043	Rejected
APOC150357AP	0.600002	1.001	0	1.32658	0	Rejected
ZNF62164243AD	0	0	0	0	0	Rejected
GPR11676429ES	0	0	0	0	0	Rejected
MOSPD190172ES	0.0647393	0	-1.001	1.35953	0	Rejected
PLB153066ES	0	0	0	0	0	Rejected
LYNX185364AP	0.0476667	0	-1.001	1.001	0	Rejected
SLC20A283730AP	-0.0476667	0	-1.001	0	0	Rejected
C1orf19810247AP	1.05664e-17	0	-1.001	1.001	0	Rejected
SDHC8666ES	0.0641659	0	-1.001	1.34748	0	Rejected
TOR2A87656AA	0.0476667	0	0	1.001	0	Rejected
HSPBAP166451ES	-0.0476667	0	-1.001	0	0	Rejected
MIPOL127299AT	0.189248	0	-0.0298012	1.001	0	Rejected
SGMS270276AP	0.0476667	0	0	1.001	0	Rejected
HMOX233741AP	0	0	0	0	0	Rejected
NBPF1591080ES	0.0476667	0	0	1.001	0	Rejected
NR1H315694AP	-0.0476667	0	-1.001	0	0	Rejected
DEDD250136ES	-0.0476667	0	-1.001	0	0	Rejected
BRE95458ME	0.791331	1.001	-1.001	1.60993	0.003003	Rejected
CERS148510AT	0.0476667	0	0	1.001	0	Rejected
ARHGAP2673876AD	0.327191	0	-1.001	1.41701	0.001001	Rejected
TRAPPC1372245ES	0.143	0	0	1.001	0	Rejected
SYT1734292AP	0	0	0	0	0	Rejected
RNPS133256AD	-0.0476667	0	-1.001	0	0	Rejected
FARP258381AT	0.162993	0	-1.001	1.41106	0	Rejected
ST7L4205AT	0.190667	0	0	1.001	0	Rejected
SUGP248550RI	0.286	0	0	1.001	0	Rejected
PTPRF2190ES	0	0	-1.001	1.001	0	Rejected
ABCB925001ES	0	0	0	0	0	Rejected
CTIF45457AD	-0.0953335	0	-1.001	0	0	Rejected
HOXB342195AP	0	0	-1.001	1.001	0	Rejected
SKA242756ES	-0.0476667	0	-1.001	0	0	Rejected
MKNK12798AP	-0.0476667	0	-1.001	1.001	0	Rejected
PPIL3127875ES	0	0	0	0	0	Rejected
TMEM24144808ES	0.0476667	0	0	1.001	0	Rejected
COPS7A19944ES	-1.05645e-17	0	-1.001	1.001	0	Rejected
PPFIBP214201AP	0	0	0	0	0	Rejected
ATXN2L35852AA	0	0	0	0	0	Rejected
VKORC136231ES	0	0	0	0	0	Rejected
AP1S288571AT	1.3761	1.41685	-1.001	2.23963	0.049049	Rejected
NSMCE135678RI	0.0953335	0	0	1.001	0	Rejected
DDAH13657AP	0.0953335	0	0	1.001	0	Rejected
SQRDL30457AP	0.190667	0	0	1.001	0	Rejected
C12orf6525059AP	0	0	0	0	0	Rejected
SMARCA447607AP	0	0	0	0	0	Rejected
MOK29377RI	0	0	0	0	0	Rejected
SCMH12051ES	0	0	0	0	0	Rejected
DLG168296AD	0.0476667	0	0	1.001	0	Rejected
C8orf4684019AT	0	0	0	0	0	Rejected
CORO1B17215RI	0	0	0	0	0	Rejected
BDKRB229187AA	0	0	0	0	0	Rejected
SLC26A168436AT	0.0343014	0	-1.28167	1.001	0	Rejected
IFNAR260396AA	0.0953335	0	0	1.001	0	Rejected
SMURF243074ES	0	0	0	0	0	Rejected
TRIM7380115AT	0.378937	0	-1.001	1.52821	0.001001	Rejected
CLEC2D20253ES	0.0476667	0	0	1.001	0	Rejected
RTN453584AP	0.0635376	0	0	1.33429	0	Rejected
ATP8B346544AT	0.272795	0	0	1.001	0	Rejected
DHRS126954RI	0.424729	0	0	1.40939	0	Rejected
RPS6KA388669AP	0	0	0	0	0	Rejected
TMEM161B72734ES	-0.0476667	0	-1.001	0	0	Rejected
BANP37990AA	0	0	0	0	0	Rejected
PHF889231AP	-1.05396e-17	0	-1.001	1.001	0	Rejected
PPHLN121220AA	-0.0674534	0	-1.41652	0	0	Rejected
HSD11B19674AP	0.0953335	0	0	1.001	0	Rejected
CFL116922AP	0.190667	0	0	1.001	0	Rejected
SIRT249711ES	0	0	0	0	0	Rejected
ZNF6877588ES	0.0476667	0	0	1.001	0	Rejected
MYO1071601AP	-1.05618e-17	0	-1.001	1.001	0	Rejected
ACRBP19902AT	1.05593e-17	0	-1.001	1.001	0	Rejected
PGAP214009ES	0	0	0	0	0	Rejected
GREB152702AT	0.0476667	0	0	1.001	0	Rejected
KANSL354567AA	-1.05551e-17	0	-1.001	1.001	0	Rejected
PTPN387167ES	-0.0476667	0	-1.001	0	0	Rejected
SLC7A826710AP	0	0	0	0	0	Rejected
TRIM1639368RI	-0.00192332	0	-1.001	1.001	0	Rejected
SEC31A69720AP	0	0	0	0	0	Rejected
KANSL142011AP	-0.0476667	0	-1.001	1.001	0	Rejected
TXNDC1134029ES	0.0476667	0	0	1.001	0	Rejected
TAZ90595ES	0	0	-1.001	1.001	0	Rejected
IL18BP17503AD	0.317343	0	-1.001	1.27235	0	Rejected
PUS125231AD	0	0	0	0	0	Rejected
NOL886858ES	-0.0476667	0	-1.001	0	0	Rejected
TTC39C44854AT	0.143	0	0	1.001	0	Rejected
CLEC2D20242RI	0.0476667	0	0	1.001	0	Rejected
CCDC8419052AD	-0.0476667	0	-1.001	1.001	0	Rejected
HHLA33408AD	0	0	0	0	0	Rejected
C9orf8986899RI	0.368553	0	-1.001	1.73715	0.002002	Rejected
LRRC37A42021AP	-0.0476667	0	-1.001	0	0	Rejected
ARFGAP160111ES	0.200642	0	-1.001	1.40085	0	Rejected
SLC1A215414AT	0	0	0	0	0	Rejected
ZBTB8A1609AA	0	0	0	0	0	Rejected
AKAP17A88394ES	0.216306	0	-1.001	1.40363	0.001001	Rejected
FAM73B87818AD	0.0576401	0	0	1.21044	0	Rejected
NPIPB434531AP	0	0	0	0	0	Rejected
NR1H315692AP	0.131552	0	-1.001	1.2184	0	Rejected
FEZ253196ES	0	0	0	0	0	Rejected
U2AF1L449276ES	0.0476667	0	0	1.001	0	Rejected
RASSF713691AA	0.0673115	0	-1.001	1.41703	0	Rejected
TMUB241804ES	0	0	0	0	0	Rejected
USP3643916RI	0	0	0	0	0	Rejected
SPHK250793AD	0	0	-1.001	1.001	0	Rejected
TRIM16L39629AP	0.198283	0	0	1.16095	0	Rejected
POFUT260873ES	0	0	0	0	0	Rejected
PPIL261247AA	-0.0476667	0	-1.001	0	0	Rejected
FXYD549075RI	0.0476667	0	0	1.001	0	Rejected
DACT350576AT	0	0	0	0	0	Rejected
MECOM67572ES	0.0476667	0	-1.001	1.001	0	Rejected
PPP1R13L50436AP	-0.0476667	0	-1.001	0	0	Rejected
TFEB76118AP	0.333667	0	0	1.001	0	Rejected
RNF11130927AA	-0.0953335	0	-1.001	1.001	0	Rejected
ST7L4207AT	0.0953335	0	0	1.001	0	Rejected
KCTD983108AA	1.05399e-17	0	-1.001	1.001	0	Rejected
LMO726061AP	1.40137	1.40897	-0.0134681	2.43011	0.042042	Rejected
ZNF8548735AT	-0.0476667	0	-1.001	0	0	Rejected
SUN262255AP	-0.0476667	0	-1.001	0	0	Rejected
ZNF30248994AD	0.0476667	0	-1.001	1.001	0	Rejected
DCAKD41928AP	0	0	0	0	0	Rejected
FAM111A16028ES	0.0953335	0	0	1.001	0	Rejected
EPS15L148151AP	-0.0476667	0	-1.001	0	0	Rejected
TMEM176B82255AP	-0.0476667	0	-1.001	1.001	0	Rejected
CXCL1211343AT	0.0953335	0	0	1.001	0	Rejected
C19orf1248851AP	-0.0476667	0	-1.001	0	0	Rejected
VDR21386ES	0	0	0	0	0	Rejected
C14orf229528ME	1.05244e-17	0	-1.001	1.001	0	Rejected
XRRA117798ES	0	0	0	0	0	Rejected
ST3GAL419391AP	0.0476667	0	0	1.001	0	Rejected
ZNF62648724AT	0	0	0	0	0	Rejected
KCNMA112291AA	0	0	0	0	0	Rejected
ZNF19513985ES	0	0	0	0	0	Rejected
OCIAD169244ES	0.0953335	0	-1.001	1.001	0	Rejected
CATSPERD46924AT	0.143	0	-1.001	1.001	0	Rejected
ZFP9037236AA	0.0968425	0	-1.001	1.42006	0.001001	Rejected
ANKRD3654594AT	0.0476667	0	0	1.001	0	Rejected
FOS28499RI	0.0953335	0	-1.001	1.001	0	Rejected
NDUFAF684587AP	0	0	0	0	0	Rejected
SFXN413257ES	0	0	0	0	0	Rejected
YAP118443AD	0	0	-1.001	1.001	0	Rejected
ETS260599AP	0.0953335	0	0	1.001	0	Rejected
FBXO471889ES	0.267379	0	0	1.001	0	Rejected
NDRG226483AP	0.0476667	0	-1.001	1.001	0	Rejected
ANKRD2611053AP	0	0	0	0	0	Rejected
IL15RA10674AP	-0.0476667	0	-1.001	0	0	Rejected
FBXO578210AP	0.0953335	0	0	1.001	0	Rejected
BCAT250816ES	0.0370149	0	0	0.777312	0	Rejected
PLD238594AD	-0.0953335	0	-1.001	0	0	Rejected
FAM175A69800AT	0.0476667	0	0	1.001	0	Rejected
MRPL5510138ES	0	0	0	0	0	Rejected
ABHD344779ES	0.0476667	0	0	1.001	0	Rejected
GATAD2A48630AP	0.0476667	0	0	1.001	0	Rejected
PARP631526ES	0.0476667	0	0	1.001	0	Rejected
LEF170287AP	0	0	0	0	0	Rejected
ZCCHC11573887ES	1.05475e-17	0	-1.001	1.001	0	Rejected
RTN453582AP	0	0	0	0	0	Rejected
ZNF82137496AP	0	0	0	0	0	Rejected
REPIN182240ES	0	0	0	0	0	Rejected
ZNF10779830AP	0	0	0	0	0	Rejected
NPHP366812ES	-1.05622e-17	0	-1.001	1.001	0	Rejected
GEMIN750399AD	0.258145	0	0	1.41703	0	Rejected
DECR232888ES	-0.0476667	0	-1.001	0	0	Rejected
TTC3154077RI	0	0	0	0	0	Rejected
UBA5248466AP	0.0476667	0	0	1.001	0	Rejected
HERPUD279234RI	-0.0476667	0	-1.001	0	0	Rejected
C19orf8247382ES	0.0476667	0	0	1.001	0	Rejected
GBA286283AP	0.0476667	0	0	1.001	0	Rejected
IFT17253018AT	-0.0476667	0	-1.001	0	0	Rejected
DDX60L71119AA	0	0	0	0	0	Rejected
FAM120C89238AT	0.56776	0	0	1.56491	0.002002	Rejected
TNK268208ES	0	0	0	0	0	Rejected
ATP2C166769ES	0.0476667	0	-1.001	1.001	0	Rejected
SPTB27909AT	-1.05576e-17	0	-1.001	1.001	0	Rejected
MRPL5510129AA	0.0476667	0	0	1.001	0	Rejected
DNM39002AT	0	0	0	0	0	Rejected
PPIL356767AD	0	0	0	0	0	Rejected
AP1G137478AP	0.0953335	0	0	1.001	0	Rejected
REV154714ES	0	0	0	0	0	Rejected
GALK143493AT	0.244759	0	-1.001	1.70024	0	Rejected
VPS867977ES	0	0	0	0	0	Rejected
ALPL974AP	0	0	0	0	0	Rejected
IDUA68440AP	0.199482	0	-1.001	1.18612	0	Rejected
RHOT140190ES	0.0476667	0	0	1.001	0	Rejected
FBXL2231065AT	0.159175	0	0	1.34068	0	Rejected
GSTO213049AP	0.0476667	0	0	1.001	0	Rejected
ACSS323538AP	0	0	0	0	0	Rejected
SV2A7410AT	0.0476667	0	0	1.001	0	Rejected
ZNF60749564AP	-0.0476667	0	-1.001	0	0	Rejected
SLC35E461791AT	2.11513e-17	0	-1.001	1.001	0	Rejected
RABL2B62925ES	0.0476667	0	0	1.001	0	Rejected
VEZT23785ES	0	0	0	0	0	Rejected
HLTF67211AA	0.0476667	0	0	1.001	0	Rejected
MMP1922273RI	0.0476667	0	-1.001	1.001	0	Rejected
ESR227868AT	-0.0476667	0	-1.001	0	0	Rejected
NAA6033518AP	0.143	0	0	1.001	0	Rejected
NEK525982AT	0.585278	1.001	-1.34987	1.82763	0.004004	Rejected
ZNF14314317AP	0.0953335	0	-1.001	1.001	0	Rejected
GPR12677966ES	0.342385	0	-0.412713	1.41516	0	Rejected
SNTB185025AP	0.0476667	0	0	1.001	0	Rejected
ZNF82137492AP	0.1768	0	-1.001	1.41699	0.001001	Rejected
ZNF8188945ES	-0.0476667	0	-1.001	0	0	Rejected
CARF56963AP	0	0	0	0	0	Rejected
DGCR661028AT	0	0	0	0	0	Rejected
SSFA256439AP	0	0	-1.001	1.001	0	Rejected
RUFY174897RI	0	0	0	0	0	Rejected
METTL2343637AD	0	0	0	0	0	Rejected
TMEM6230210AP	0	0	0	0	0	Rejected
VPS3930131ES	0.0476667	0	0	1.001	0	Rejected
ELMO259674AP	-0.0476667	0	-1.001	0	0	Rejected
EMC926857AA	-0.0210546	0	-0.442146	0	0	Rejected
NPIPB434760RI	0	0	0	0	0	Rejected
TNFRSF13B39449AT	0	0	0	0	0	Rejected
TCTN225110AA	0.0953335	0	0	1.001	0	Rejected
CSRNP164171AP	0	0	0	0	0	Rejected
TRAPPC1060803ES	0.0476667	0	-1.001	1.001	0	Rejected
ZNF65580676ES	0	0	0	0	0	Rejected
KIAA051337877AT	0	0	-1.001	1.001	0	Rejected
RPP1465434AD	0.0476667	0	0	1.001	0	Rejected
PDE4D72138AP	0.156423	0	0	1.28287	0	Rejected
KDM5B9420ES	-1.05529e-17	0	-1.001	1.001	0	Rejected
PPOX8568AT	-0.0953335	0	-1.001	0	0	Rejected
SEC16A88173ES	0	0	-1.001	1.001	0	Rejected
ADAMTS274892AT	0.960627	1.06523	-1.09265	2.14285	0.015015	Rejected
MROH185542AT	0.176797	0	-1.001	1.41691	0.001001	Rejected
CYP3A580708AT	0.286	0	-1.001	1.001	0	Rejected
ZNF587B52345AP	0.350461	0	0	1.35366	0	Rejected
C17orf6244370ES	0.143	0	0	1.001	0	Rejected
ADAT277978AP	0	0	0	0	0	Rejected
PLEC85516AP	0.0953335	0	0	1.001	0	Rejected
UBE3A93619ES	-0.0476667	0	-1.001	0	0	Rejected
CDKL373366AT	0	0	-1.001	1.001	0	Rejected
LRRC2320007ES	0.143	0	0	1.001	0	Rejected
SYTL378280AP	0.0476667	0	0	1.001	0	Rejected
HHIP70744AT	0.0476667	0	0	1.001	0	Rejected
ABCC634222ES	0.0953335	0	0	1.001	0	Rejected
TADA2A40516AP	0	0	0	0	0	Rejected
[truncated: 8,953 more rows]
