# Supplementary material for: Exploration of predictive and prognostic alternative splicing signatures in lung adenocarcinoma using machine learning methods
Source: J Transl Med. 2020 Dec 7;18:463. doi: 10.1186/s12967-020-02635-y (PMC7720605; doi:10.1186/s12967-020-02635-y)
Supplement: Supplementary file 6 — Additional file 6: Table S6. Feature importances and selection results presented by Boruta algorithm for the classifier recognizing lymph node metastasis (LNM). [file 12967_2020_2635_MOESM6_ESM.xlsx]

## Sheet: Supplementary Table 6
Additional file 6: Table S6. Feature importances and selection results presented by Boruta algorithm for the classifier recognizing lymph node metastasis (LNM).
	meanImp	medianImp	minImp	maxImp	normHits	decision
ENDOV44053AT	-0.0789972	0	-1.001	1.34406	0	Rejected
ZNF38419923ES	0.149066	0	-1.001	1.3391	0	Rejected
ARMC536260RI	-0.127003	0	-1.66606	1.001	0	Rejected
CSNK1E62228AP	-0.112432	0	-1.4166	1.001	0	Rejected
C4orf3669838AP	-0.0946209	0	-1.001	1.001	0	Rejected
PLCH167344AP	0.143	0	-1.001	1.001	0	Rejected
DTNA45094AT	0.190976	0	-1.2156	1.41581	0	Rejected
MCM780880AP	0.0108443	0	-1.39147	1.001	0	Rejected
RUSC18080RI	0.194865	0	-1.001	1.28494	0	Rejected
C16orf4637751AT	-0.12074	0	-1.41397	1.001	0	Rejected
IFT8067472AP	-0.0341804	0	-1.001	1.17432	0	Rejected
ZNF60873151ES	-0.1397	0	-1.41638	1.41691	0	Rejected
MRPL4817725ES	0.0916388	0	-1.001	1.001	0	Rejected
TCERG173912ES	0.0352054	0	-1.34112	1.34779	0	Rejected
NMRAL133735RI	0.203906	0	-1.41703	1.4163	0	Rejected
ATE113319AP	-0.0476667	0	-1.001	1.001	0	Rejected
FAM185A81137AD	0.194471	0	-1.001	1.35579	0	Rejected
TRMT10A70055AP	0.0476667	0	-1.001	1.001	0	Rejected
SLC25A3539149AT	-0.0428154	0	-1.62317	1.001	0	Rejected
ISLR31677AP	0.129339	0	-1.36047	1.17597	0	Rejected
TCF2062502ES	0.25869	0	-1.001	1.41705	0	Rejected
C7orf1079306AT	0.133969	0	-1.001	1.001	0	Rejected
GPSM188149AP	-0.121847	0	-1.001	1.001	0	Rejected
CNR176975AP	0.029697	0	-1.3506	1.001	0	Rejected
NEXN3540ES	-0.0647664	0	-1.36009	1.001	0	Rejected
GPX374123ES	0.124442	0	-1.001	1.001	0	Rejected
IFNGR260408ES	-0.0243235	0	-1.34503	1.001	0	Rejected
EIF4E258000AT	0.00947715	0	-1.33928	1.001	0	Rejected
IRF713710ES	0.127561	0	-1.001	1.13633	0	Rejected
HP37535ES	-0.0735745	0	-1.001	1.001	0	Rejected
PIGL39427AT	0.244902	0	-1.27856	1.53967	0	Rejected
SEPT442689AP	0.334653	1.001	-1.33399	1.35469	0	Rejected
PRKAB124705AP	0.00817805	0	-1.001	1.17274	0	Rejected
TMEM170A37605AP	-0.0335827	0	-1.83244	1.4085	0	Rejected
NAV214697ES	-0.33877	0	-1.73493	1.33798	0	Rejected
PAM72894ES	-0.126322	0	-1.41633	1.25949	0	Rejected
TPCN124627AP	1.05e-17	0	-1.001	1.001	0	Rejected
ZNF69210561RI	0.0352898	0	-1.001	1.41678	0	Rejected
ADAMTSL185946AT	0.160245	0	-1.001	1.36315	0	Rejected
MCPH182574AT	-0.0167158	0	-1.26593	1.001	0	Rejected
PDE4D72140AP	-0.0114196	0	-1.001	1.38875	0	Rejected
SAT188699AD	-0.0739485	0	-1.001	1.001	0	Rejected
ABL29105RI	-0.195833	0	-1.3701	1.26162	0	Rejected
KCNMB367679AP	0.0953335	0	-1.001	1.001	0	Rejected
MUC1121767ES	-0.0163623	0	-1.33713	1.001	0	Rejected
ANAPC154969AP	-0.0476667	0	-1.001	0	0	Rejected
DMKN49146RI	-0.0341409	0	-1.001	1.28504	0	Rejected
IRF837915AP	-1.05e-17	0	-1.001	1.001	0	Rejected
ARMCX589701AA	-0.0791843	0	-1.001	1.001	0	Rejected
SAA214579AT	0.100664	0	-1.41703	1.001	0	Rejected
ZNF52851458ES	0.236837	0	-1.17499	1.33221	0	Rejected
CXorf40A90295AP	0.194184	0	-1.41701	1.35077	0	Rejected
UBXN111249AT	-0.129563	0	-1.261	1.001	0	Rejected
PREPL53429AP	0.107575	0	-1.66771	1.41575	0	Rejected
ANKRD4218051AT	0.0929829	0	-1.4164	1.34312	0	Rejected
INO80E36018AA	0.297772	0	-1.001	1.48234	0	Rejected
GCOM130798AT	0.197084	0.3084	-1.38274	1.41651	0	Rejected
GCLC76497AP	-1.05e-17	0	-1.001	1.001	0	Rejected
PTPN455140AP	0.102987	0	-1.001	1.64308	0	Rejected
BBS555866ES	0.277842	0	-1.38728	1.41662	0	Rejected
SLC44A187110AP	0.0847435	0	-1.001	1.001	0	Rejected
DIS3L257980AT	0.181695	0	-1.001	1.41689	0	Rejected
DMKN49186ES	0.0461872	0	-1.001	1.001	0	Rejected
COX4I1156373AA	0.165944	0	-1.41528	1.27753	0	Rejected
ENTPD112651AP	-0.143	0	-1.001	1.001	0	Rejected
NUTM2F86930AT	-0.07487	0	-1.35975	1.001	0	Rejected
KEAP147525AP	0.044811	0	-1.41686	1.001	0	Rejected
ASAP252611ES	0.460026	0.813684	-1.001	1.001	0	Rejected
ANKRD2863624AP	-0.115437	0	-1.001	1.001	0	Rejected
YIF1B49604AP	-0.0674723	0	-1.41692	1.001	0	Rejected
D2HGDH58418ES	0.030029	0	-1.001	1.001	0	Rejected
UBE2G260831ES	0.266553	0	0	1.001	0	Rejected
TYW556728AD	0.229046	0	-1.3057	1.34092	0	Rejected
CLN335746RI	-0.0476667	0	-1.001	1.001	0	Rejected
PCDH926032AT	0.0899902	0	-1.001	1.60854	0	Rejected
TADA2B68733AP	0.318936	0	-1.001	1.41341	0	Rejected
DGKA22295AP	0.162278	0	-1.26585	1.417	0	Rejected
MIA39887AP	0.0577103	0	-1.15738	1.001	0	Rejected
CIRBP46429AD	0.226872	0	-1.001	1.73701	0	Rejected
DMKN49151ES	0.027618	0	-1.10195	1.001	0	Rejected
ZMYM225417ES	0.157212	0	-1.73723	1.41488	0	Rejected
CBLB65994AP	1.05e-17	0	-1.001	1.001	0	Rejected
PABPC1L59493AT	0.126871	0	-1.001	1.001	0	Rejected
EMR248028AT	0.0750551	0	-1.001	1.41691	0	Rejected
EFCAB142825ES	-0.141995	0	-1.26478	1.001	0	Rejected
INPP5F13270AP	0.04068	0	-1.36083	1.39657	0	Rejected
RAPGEF187965AP	0.238334	0	-1.001	1.001	0	Rejected
ZNF7675898AP	0.21556	0	-1.21447	1.73722	0	Rejected
CEP7067010AA	-0.234807	0	-1.001	1.41678	0	Rejected
SC5D19180AP	-0.286	0	-1.001	1.001	0	Rejected
LMO726068ES	0.182875	0	-1.001	1.38528	0	Rejected
ERGIC3156157ME	0.0953335	0	0	1.001	0	Rejected
AASS81601ES	-0.166998	0	-1.001	1.417	0	Rejected
NFRKB19458AP	-0.07566	0	-1.001	0	0	Rejected
TLE246656RI	0.0502298	0	-1.001	1.001	0	Rejected
STK3314241AP	0.144417	0	-1.38654	1.41629	0	Rejected
UBALD133764AP	0.826678	1.001	-1.001	1.80521	0	Rejected
GTF2IRD280091AT	-0.0019589	0	-1.41665	1.40641	0	Rejected
ZSCAN232290AT	-0.12518	0	-1.001	1.001	0	Rejected
SGCA42359ES	-0.111848	0	-1.3478	1.001	0	Rejected
ZNF22650294RI	0.0100792	0	-1.35487	1.001	0	Rejected
PHLDB266057AP	0.162776	0	-1.417	1.41678	0	Rejected
MRPL1042098AP	0.561801	0.98686	-1.001	1.40012	0	Rejected
CSNK1G373145ES	-0.0454571	0	-1.41521	1.3557	0	Rejected
TANGO261123ES	0.0971074	0	-1.001	1.26388	0	Rejected
BET1L13573AT	0.0476667	0	-1.001	1.001	0	Rejected
FAM71D28041AT	0.0953335	0	-1.001	1.001	0	Rejected
SFTA327262ES	0.374284	0	-1.41701	1.66492	0	Rejected
FAM192A36527AP	-0.010796	0	-1.35279	1.41673	0	Rejected
SMARCC222392ES	0.194538	0	-1.001	1.41557	0	Rejected
RNH113673ES	0.148949	0	-1.25738	1.001	0	Rejected
HMGN160616ES	-0.018558	0	-1.39072	1.001	0	Rejected
ZNF13171918AP	-0.109746	0	-1.64777	1.34511	0	Rejected
FOXP165608ES	-0.134508	0	-1.001	1.001	0	Rejected
DIAPH289595AT	0.0476667	0	-1.001	1.001	0	Rejected
PLEKHM357205AT	-2.12e-17	0	-1.001	1.001	0	Rejected
ALS256918ES	0.23303	0	-1.001	1.001	0	Rejected
LETMD121775ES	-0.0299877	0	-1.63074	1.001	0	Rejected
CLN335708AP	-0.0953335	0	-1.001	1.001	0	Rejected
TNK268201AP	-0.203678	0	-1.0388	1.001	0	Rejected
C1orf15914ES	0.377469	0.427856	-1.6453	1.85583	0	Rejected
ZNF63088951AT	-0.190667	0	-1.001	1.001	0	Rejected
SMARCA285723AP	-0.159017	0	-1.33735	1.001	0	Rejected
PLEKHA69471AA	-0.000907512	0	-1.001	1.001	0	Rejected
C5orf5673272AT	0.132025	0	-1.41703	1.33808	0	Rejected
NWD148207AD	0.0476667	0	-1.001	1.001	0	Rejected
MTHFR683AP	-0.353214	0	-1.41696	1.38278	0	Rejected
ZNF18590408ES	0.16207	0	-1.001	1.63351	0	Rejected
LETMD121761ES	0.145148	0	-1.001	1.001	0	Rejected
EML316365AA	0.28418	0	-1.001	1.41598	0	Rejected
LONRF389947AA	-0.0953335	0	-1.001	1.001	0	Rejected
TMEM798217AP	-0.112184	0	-1.35487	1.001	0	Rejected
KIF16B58721AT	-0.0184475	0	-1.001	1.001	0	Rejected
ACAA164017AD	-0.060821	0	-1.27724	1.001	0	Rejected
FAM175A69802ES	-0.0953335	0	-1.001	1.001	0	Rejected
SLC9B270176ES	1.05e-17	0	-1.001	1.001	0	Rejected
CD4415199ES	0.0953335	0	-1.001	1.001	0	Rejected
NTF450880AT	0.0911578	0	-1.41705	1.32936	0	Rejected
TMEM3369133RI	0.0787479	0	-1.45658	1.40793	0	Rejected
TBC1D9B74987AP	0.126872	0	-1.14336	1.001	0	Rejected
IL1RL154791AT	0.0294086	0	-1.38442	1.001	0	Rejected
MARCH755700AP	-0.177997	0	-1.73594	1.001	0	Rejected
NPIPB435515RI	0.074726	0	-1.73706	1.001	0	Rejected
DCAF528120AP	-0.10122	0	-1.07895	1.001	0	Rejected
NXT289864AP	0.124436	0	-1.001	1.001	0	Rejected
UGP253745AP	0.150576	0.180118	-1.74119	1.34112	0	Rejected
TMEM11624558ES	0.0476667	0	-1.001	1.001	0	Rejected
LRRC3217898AP	-0.1033	0	-1.41694	1.001	0	Rejected
SYNJ278249AD	0.0832796	0	-1.001	1.4158	0	Rejected
UBE2E356407AP	-0.143	0	-1.001	1.001	0	Rejected
PSMB7130207ES	-0.136162	0	-1.12021	1.26381	0	Rejected
RASSF713692AD	0.0512575	0	-1.001	1.001	0	Rejected
MRPS1249736RI	-0.00427537	0	-1.51288	1.001	0	Rejected
BCAR33796AP	-0.13432	0	-1.15989	1.34216	0	Rejected
ANKRD929420AA	-0.305187	0	-1.66421	1.001	0	Rejected
USP830598AD	0.211086	0.461635	-1.41651	1.41679	0	Rejected
APOL361992ES	0.130226	0	-1.3412	1.001	0	Rejected
IP6K264743AT	0.0911991	0	-1.34406	1.41679	0	Rejected
SLC39A1315747RI	0.0683875	0	-1.001	1.001	0	Rejected
PLEKHA113354ES	-0.0596454	0	-1.001	1.001	0	Rejected
IFFO119877AP	-0.143	0	-1.001	0	0	Rejected
MIA39888AP	0.180532	0	-1.41686	1.08943	0	Rejected
ABI111032ES	0.262084	0	-1.23618	1.34599	0	Rejected
IL7R71776ES	0.122508	-0.0261112	-2.06185	1.61343	0	Rejected
SEC23A27347AT	0.159354	0	-1.30312	1.64654	0	Rejected
MON222832AP	0.0202068	0	-1.001	1.001	0	Rejected
CRCP79874ES	0.0207192	0	-1.2154	1.41697	0	Rejected
MPPE144650ES	-0.193792	0	-1.41435	1.001	0	Rejected
GPATCH2L28539AP	0.131583	0	-1.001	1.41705	0	Rejected
TMEM21616189AA	0.17247	0	-0.382131	1.001	0	Rejected
SMARCC222393ES	-0.122726	0	-1.35073	1.85903	0	Rejected
BTN3A175660AA	0.0380004	0	-1.35212	1.33531	0	Rejected
DNM1L21046ES	0.128425	0	-1.001	1.26068	0	Rejected
TACC213345ES	0.0799961	0	-1.001	1.29393	0	Rejected
LY6E85373RI	-0.0534002	0	-1.001	1.001	0	Rejected
MROH185540AP	-0.0155209	0	-1.001	1.20355	0	Rejected
ATF551133AP	0.037733	0	-1.001	1.001	0	Rejected
GTF3C135695AD	0.11488	0	-1.001	1.417	0	Rejected
NFATC146241AD	0.142241	0	-1.001	1.001	0	Rejected
ARMCX689659ES	0.0157835	0	-1.61471	1.32961	0	Rejected
PFDN521992ES	-0.154295	0	-1.20294	1.001	0	Rejected
SFTA327264ES	0.257767	0	0	1.33109	0	Rejected
LNX169317AP	-0.0953335	0	-1.001	1.001	0	Rejected
PDXP62143AP	0.0032878	0	-1.34788	1.41693	0	Rejected
MAP3K777020ES	-0.291766	0	-1.39933	1.001	0	Rejected
SH3BP458080AP	0.178532	0	-1.001	1.41579	0	Rejected
SHF30409AP	0.0514913	0	-1.001	1.32631	0	Rejected
TFEC81521ES	0.133665	0	-1.001	1.26391	0	Rejected
SLC2A1161340AP	-0.027796	0	-1.34406	1.33791	0	Rejected
CXCR664427AP	-0.329835	0	-1.41671	1.001	0	Rejected
EPB41L277528AP	0.270318	0	-1.001	1.36804	0	Rejected
COX4I137906RI	0.268908	0.254595	-1.64494	1.83087	0	Rejected
ZYX82114AP	0.182293	0	0	1.001	0	Rejected
SUCO9011ES	-0.0755278	0	-1.001	1.41692	0	Rejected
RQCD157499ES	0.176822	0	-1.29174	1.001	0	Rejected
SNX1142186AD	-0.200701	0	-1.2649	0.0531856	0	Rejected
MRPL5510146ES	-0.243626	0	-1.417	1.001	0	Rejected
C17orf10441879AT	0.0449441	0	-1.001	1.001	0	Rejected
CCDC242527ES	0.134693	0	-1.001	1.35165	0	Rejected
DDX204189RI	-0.0601907	0	-1.264	1.001	0	Rejected
USP3518017AP	0.118927	0	-1.001	1.39145	0	Rejected
KANK347222AT	1.06e-17	0	-1.001	1.001	0	Rejected
LIPA12486AP	-0.00127041	0	-1.001	1.001	0	Rejected
MDH2117319ES	0.114372	0	-1.001	1.39218	0	Rejected
TMEM170A37607AP	-0.026364	0	-1.41705	1.001	0	Rejected
RBKS53050ME	-0.0476667	0	-1.001	1.001	0	Rejected
CYHR185616AT	-0.0385541	0	-1.001	1.001	0	Rejected
ZNF26333514ES	0.0105434	0	-1.4163	1.417	0	Rejected
PQBP189029AD	0.373752	0	-1.001	1.001	0	Rejected
TMEM23058637ES	-0.0476667	0	-1.001	1.001	0	Rejected
SCRN242120RI	-0.15851	0	-1.001	1.40168	0	Rejected
WHSC168528AA	0.207872	0	-1.001	1.31743	0	Rejected
RHOT140187ES	0.240413	0	-1.26078	1.45735	0	Rejected
SRSF113386ES	-0.015924	0	-1.33541	1.001	0	Rejected
GAS2L161596RI	-0.0476667	0	-1.001	1.001	0	Rejected
CXorf3888839AA	0.455445	0	-1.001	1.34406	0	Rejected
ACP547751ES	0.0755255	0	-1.41697	1.001	0	Rejected
TMC534304AP	-0.184903	0	-1.27209	1.001	0	Rejected
MKL162348AP	0.245374	0	-1.18913	1.41704	0	Rejected
EFCAB1128802AD	-0.0708689	0	-1.001	1.001	0	Rejected
DMBT113366ES	-0.102603	0	-1.41671	1.41684	0	Rejected
LMBR1L21525ES	5.70074	6.12039	-1.09841	9.35214	0.908714	Confirmed
SAT239031ES	-0.162804	0	-1.41687	1.001	0	Rejected
RPAP130096ES	0.0897334	0	-1.001	1.001	0	Rejected
TPM298133ES	-0.0809627	0	-1.41653	1.38797	0	Rejected
DIDO160092AT	0.270501	0	-1.41697	1.41705	0	Rejected
CES4A36916ES	0.220793	0	-1.001	1.001	0	Rejected
FGF1390231AP	-0.0819058	0	-1.73491	1.001	0	Rejected
DNM1L21048ES	-0.104672	0	-1.19711	1.001	0	Rejected
SLC25A2929260ES	-0.120535	0	-1.001	1.001	0	Rejected
BBS117048ES	0.0476667	0	-1.001	1.001	0	Rejected
HEYL1899AP	-0.0467493	0	-1.001	0.0192654	0	Rejected
LETMD121754ES	0.00526658	0	-1.001	1.41697	0	Rejected
PPM1N50469AP	-0.0476667	0	-1.001	1.001	0	Rejected
TXNRD261089AT	0.0687321	0	-1.001	1.2823	0	Rejected
THYN119547RI	0.335851	0.0149644	-1.33904	1.61381	0	Rejected
CNN246365ES	0.030816	0	-1.35487	1.001	0	Rejected
ARHGAP3219452RI	-0.107327	0	-1.001	1.001	0	Rejected
TMEM593111AP	-0.0316436	0	-1.57339	1.17291	0	Rejected
ELMOD354220RI	0.190667	0	-1.001	1.001	0	Rejected
FAM175A69798AT	0.0136055	0	-1.001	1.001	0	Rejected
FAM49B85138AP	-0.305098	0	-1.001	1.67956	0	Rejected
CD4415276ES	-0.0051827	0	-1.001	1.001	0	Rejected
CAMLG73423ES	0.236839	0	-1.001	1.41703	0	Rejected
PI4K2B68958AP	-0.191296	0	-1.35056	1.33735	0	Rejected
RABL2A55065ES	-0.137618	0	-1.34984	1.001	0	Rejected
ELMO179269AD	0.0317517	0	-1.33522	1.001	0	Rejected
TJP346727AP	0.184844	0	-0.645175	1.74149	0	Rejected
CSAD21955RI	-0.283564	0	-1.001	1.001	0	Rejected
TAB388761RI	0.0787279	0	-1.41673	1.001	0	Rejected
PTBP23831AA	-0.214974	0	-1.001	1.001	0	Rejected
ASPM9286ES	-0.032467	0	-1.35107	1.001	0	Rejected
PCDH173831AT	0.188604	0	-1.001	1.001	0	Rejected
ST6GAL168067AP	-0.149873	0	-1.41671	1.001	0	Rejected
F890667AP	-0.205392	0	-1.31022	1.001	0	Rejected
IL3233412ES	0.177305	0	-1.001	1.26271	0	Rejected
MAD1L178602AA	0.106301	0	-1.001	1.23131	0	Rejected
KIF2786703ES	-0.186009	0	-1.42341	1.001	0	Rejected
NEIL371226AT	0.475366	0.999197	-1.1111	1.72741	0	Rejected
NR4A255614AP	0.0556851	0	-1.20896	1.3361	0	Rejected
PI4KB7600ES	-0.0476667	0	-1.001	1.001	0	Rejected
SH3RF273902AT	-0.0476667	0	-1.001	1.001	0	Rejected
RBFOX261986AA	0.0338733	0	-1.34104	1.34704	0	Rejected
RFC524684AD	0.207189	0	-1.001	1.34797	0	Rejected
SLC14A245329AT	0.0397779	0	-1.001	1.37015	0	Rejected
RDH1351997AP	-3.17e-17	0	-1.001	1.001	0	Rejected
KANSL1L57259AP	0.0476667	0	-1.001	1.001	0	Rejected
EPHA365672AT	-0.0917298	0	-1.001	1.001	0	Rejected
MFAP3L71161AT	0.217986	0	-1.3822	1.42224	0	Rejected
MAP3K478357ES	0.378679	0.798192	-1.001	1.2659	0	Rejected
PRTG30743AT	-0.144499	0	-1.001	1.001	0	Rejected
SLC9A3R233187AP	0.0953335	0	-1.001	1.001	0	Rejected
LZIC587AP	-0.145317	0	-1.001	1.001	0	Rejected
PCGF240583AP	0.0953335	0	-1.001	1.001	0	Rejected
AZI263794AT	0.0407593	0	-1.001	1.001	0	Rejected
C9orf8986903RI	0.307048	0	-1.001	1.41703	0	Rejected
ZNF708127396ME	2.11e-17	0	-1.001	1.001	0	Rejected
STPG11106ES	0.0476667	0	-1.001	1.001	0	Rejected
MADD15723AD	-1.05e-17	0	-1.001	1.001	0	Rejected
CPZ68773AP	-0.204624	0	-1.001	1.001	0	Rejected
ABCC634220AT	-0.203997	0	-1.417	1.33285	0	Rejected
MAP3K61323ES	0.0969859	0	-1.001	1.41317	0	Rejected
EFCAB183800AT	-0.11492	0	-1.41616	1.001	0	Rejected
CAMKK224848AP	0.210069	0	-1.001	1.40844	0	Rejected
NAA6033528RI	0.21101	0	-1.001	1.41678	0	Rejected
RHBDD280128ES	-0.0261875	0	-1.41636	1.001	0	Rejected
ZNF69510501AT	0.647517	0.839546	-1.001	1.90106	0	Rejected
PSEN128260AP	-0.111464	0	-1.001	1.001	0	Rejected
SEPT258370ES	-0.0729152	0	-1.001	1.001	0	Rejected
FGFR183427ES	-0.0350552	0	-1.73716	1.001	0	Rejected
ZBTB2160693RI	0.0476667	0	-1.001	1.001	0	Rejected
AP2A151066ES	0.0476667	0	-1.001	1.001	0	Rejected
MAP3K478358AD	0.0202603	0	-1.001	1.001	0	Rejected
NPHP154927AT	0.0375082	0	-1.001	1.001	0	Rejected
DMKN49176ES	-0.132619	0	-1.001	1.001	0	Rejected
MYO1940489ES	0.255231	0	-1.001	1.34504	0	Rejected
TRPM260821ES	-0.110563	0	-1.61849	1.001	0	Rejected
SUMF279801ES	0.0400388	0	-1.001	1.001	0	Rejected
ATP11A26311AA	0.0953335	0	-1.001	1.001	0	Rejected
FBXL1247422ES	0.0476667	0	-1.001	1.001	0	Rejected
SERHL262508AD	-0.0162206	0	-1.001	1.41703	0	Rejected
TPSAB133047RI	0.0728169	0	-1.3866	1.24011	0	Rejected
TRMT1177439ES	-0.0246586	0	-1.34972	1.11302	0	Rejected
ACOT859632ES	0.185044	0.42687	-1.41665	1.55996	0	Rejected
CSF2RA88362AT	-0.181932	0	-1.001	1.18067	0	Rejected
ERMAP2122AP	0.0200374	0	-1.001	1.001	0	Rejected
CEP6366874AP	0.110034	0	-1.001	1.34125	0	Rejected
SCAMP531823ES	0.133955	0	-1.001	1.001	0	Rejected
CARD850718ES	0.238334	0	-1.001	1.001	0	Rejected
CBWD686488AT	0.0872803	0	-1.001	1.41703	0	Rejected
EXD228128AP	0.110494	0	-1.35431	1.2251	0	Rejected
IRX271501RI	0.0928745	0	-1.001	1.38274	0	Rejected
KIAA121711009ES	0.362987	0.778103	-1.001	1.41682	0	Rejected
TBCB49355ES	0.0603305	0	-1.001	1.26694	0	Rejected
RARG21980AP	-0.284691	0	-1.001	0.02757	0	Rejected
ATP6V0B2510ES	0.0998201	0	-1.001	1.34214	0	Rejected
MYL622378ES	0.186734	0	-1.16748	1.28329	0	Rejected
INTU70537AA	0.0167678	0	-1.001	1.001	0	Rejected
MRPS2563542ES	-0.0953335	0	-1.001	1.001	0	Rejected
SH2D4A82870AP	0.154817	0	-1.1689	1.41705	0	Rejected
ARL1644149ES	0.040348	0	-1.1721	1.34716	0	Rejected
RILPL125077AP	0.0381214	0	-1.20993	1.33995	0	Rejected
MACF11883ES	-0.0484897	0	-1.001	1.001	0	Rejected
KCTD1856745AD	-0.113865	0	-1.39016	1.001	0	Rejected
ALDH3B117271AP	0.231272	0.84053	-1.71251	1.35256	0	Rejected
AURKAIP1147RI	-0.0476667	0	-1.001	1.001	0	Rejected
FAM86B182715AA	0.0113912	0	-1.17757	1.41678	0	Rejected
AIFM190067AP	0.789771	0.995579	-1.33034	1.7433	0	Rejected
MEF2B48592RI	0.213274	0	-1.001	1.001	0	Rejected
CHORDC118259AP	3.65558	3.82806	-0.470783	6.0455	0.763485	Confirmed
RXRA88095AP	0.11887	0	-1.001	1.001	0	Rejected
SULT2B150774AP	0.4642	0.603272	-1.21088	1.61071	0	Rejected
FNTB27915AP	0.139574	0	-1.001	1.001	0	Rejected
IFT12266729ES	0.10502	0	-1.001	1.417	0	Rejected
WDR5266199AT	0.0645412	0	-1.001	1.35537	0	Rejected
IL3233418AA	-0.0552077	0	-1.33156	1.1732	0	Rejected
PPP1R12B9412AP	-0.12534	0	-1.17497	1.001	0	Rejected
SLC25A3783082AA	0.0361265	0	-1.001	1.33279	0	Rejected
IL17RC63259ES	-0.163904	0	-1.34714	1.41616	0	Rejected
ZNF33151725AP	-0.0257466	0	-1.29932	1.001	0	Rejected
MUC17971ES	-0.140967	0	-1.001	1.001	0	Rejected
GABARAPL120391RI	-0.0958884	0	-1.001	1.40427	0	Rejected
ELMOD354246RI	-0.013287	0	-1.001	1.001	0	Rejected
STARD889354AP	1.03024	1.14012	-1.35852	1.91026	0	Rejected
DUSP128733AA	-0.26219	0	-1.39149	1.41663	0	Rejected
CD3351313AT	0.0232664	0	-1.41692	1.35182	0	Rejected
EXOSC386445AT	0.00665364	0	-1.35016	1.17518	0	Rejected
ZNF79147813ES	-0.0627362	0	-1.34215	1.35447	0	Rejected
FICD24213AA	0.0190721	0	-1.001	1.4168	0	Rejected
PTRH242791RI	-0.143	0	-1.001	1.001	0	Rejected
ATP2C166756AP	0.061163	0	-1.41692	1.001	0	Rejected
MRPL5510075RI	-0.0716661	0	-1.417	1.001	0	Rejected
FBXW1174544ES	0.305806	0	0	1.41692	0	Rejected
WDR4172586ES	0.296294	0	-1.001	1.41671	0	Rejected
ZNF2851626ES	0.227858	0	-1.001	1.29167	0	Rejected
NT5C43362AD	0.0824649	0	-1.41528	1.41705	0	Rejected
EPOR47692ES	0.0955697	0	-1.41655	1.18256	0	Rejected
TMEM4468155AP	-0.00956487	0	-1.41696	1.001	0	Rejected
METTL2343631AD	0.0476667	0	-1.001	1.001	0	Rejected
SKIL67613AP	0.10007	0	-1.001	1.26195	0	Rejected
DCAF528119AP	0.055263	0	-1.0695	1.001	0	Rejected
DUSP238409AP	0.0505094	0	-1.35638	1.41608	0	Rejected
ZNF76347762AP	0.143146	0	-1.001	1.001	0	Rejected
ERGIC174563RI	0.0953335	0	-1.001	1.001	0	Rejected
MRPL5510081RI	0.062606	0	-1.001	1.31517	0	Rejected
HIPK281963AA	0.198712	0	-1.20639	1.23719	0	Rejected
PTCD180624AP	0.0467145	0	-1.001	1.001	0	Rejected
NKX2127289ES	-0.0834673	0	-1.41696	1.001	0	Rejected
ABLIM268745AT	-0.0213001	0	-1.001	1.001	0	Rejected
SHF30414ES	-0.0918134	0	-1.001	1.001	0	Rejected
RABEP235888AP	-0.255295	0	-1.3572	1.001	0	Rejected
UNK43509AT	0.123667	0	-1.001	1.001	0	Rejected
DEDD8560AP	0.0198108	0	-1.001	1.41703	0	Rejected
PIGQ32906RI	-0.17894	0	-1.41668	1.001	0	Rejected
MX260658AP	-0.0476667	0	-1.001	1.001	0	Rejected
OSBPL1A44877AP	0.027832	0	-1.41703	1.41638	0	Rejected
MIB2183AP	0.0674701	0	-1.001	1.41687	0	Rejected
HYLS119361AP	-0.133463	0	-1.89651	1.41486	0	Rejected
HPCAL152655AP	0.0476667	0	0	1.001	0	Rejected
TIMMDC166313ES	-0.150741	0	-1.001	1.27676	0	Rejected
C5orf2271633ES	0.256907	0	-1.41656	1.41574	0	Rejected
CCDC5164654AD	-0.115761	0	-1.001	1.001	0	Rejected
TEX3026217RI	0.650359	1.001	-1.001	1.82921	0	Rejected
NFATC146239AT	0.0476759	0	-1.001	1.59005	0	Rejected
MTMR190354ES	0.0818939	0	-1.001	1.001	0	Rejected
HYAL164992AP	-0.129394	0	-1.73543	1.001	0	Rejected
EMC926856AA	0.601999	1.001	-1.11852	1.73489	0	Rejected
INPP5F13272AP	0	0	0	0	0	Rejected
NOL886860ES	0.0489303	0	-1.001	1.001	0	Rejected
TTLL1262573AP	0.0953335	0	-1.001	1.001	0	Rejected
C14orf15928839AP	0.121008	0	-1.001	1.001	0	Rejected
TSGA1054657AP	-0.171756	0	-1.41697	1.21539	0	Rejected
OXLD144145AD	-0.109522	0	-1.29896	1.001	0	Rejected
OTUD470756AP	0.0755876	0	-1.41567	1.001	0	Rejected
WDR3710613AP	0.0348975	0	-1.001	1.33559	0	Rejected
TAGLN18896RI	-1.05e-17	0	-1.001	1.001	0	Rejected
PGAP214003AD	0.16094	0	-1.001	1.001	0	Rejected
SORBS383015AP	0.0556194	0	-1.001	1.001	0	Rejected
TMEM8839057AA	0.018311	0	-1.001	1.001	0	Rejected
LEF170286AP	-0.125354	0	-1.001	1.37158	0	Rejected
GAPVD187572ES	0.0446268	0	-1.001	1.22224	0	Rejected
SLC25A1490099ES	0.0932937	0	-1.001	1.001	0	Rejected
C5orf6373182AT	0.222459	0	-1.35972	1.41624	0	Rejected
ZNF14168345AT	-0.4093	0	-1.61357	1.001	0	Rejected
ZFP137584AP	0.00741073	0	-1.41692	1.38243	0	Rejected
ATL253255ES	0.119194	0	-1.001	1.41653	0	Rejected
NR4A387061AP	-0.170855	0	-1.001	1.41705	0	Rejected
MRPL5510120ES	-0.155592	0	-1.41705	1.001	0	Rejected
TOPORS86066ES	0.0931387	0	-1.001	1.001	0	Rejected
ZNF55446626ES	-0.0288638	0	-1.001	1.001	0	Rejected
RNF18072195AT	-0.0708704	0	-1.39478	1.27332	0	Rejected
TMEM9150060AA	-0.181805	0	-1.41633	1.22264	0	Rejected
ZNF53245683AP	0.241205	0	-1.001	1.31712	0	Rejected
L3MBTL262413ES	0.0135233	0	-1.001	1.001	0	Rejected
GMPPA57711RI	0.0517265	0	-1.32213	1.35153	0	Rejected
APOC250375RI	-0.0197891	0	-1.41657	1.001	0	Rejected
CCDC18086997AT	-0.0661709	0	-1.41701	1.001	0	Rejected
DEF838193ES	0.0339261	0	-1.001	1.001	0	Rejected
ARHGEF690213AP	0.0429961	0	-1.28719	1.63812	0	Rejected
KDM4C85822AP	0.0601454	0	-1.41679	1.22533	0	Rejected
DCAF88448ES	-0.0786744	0	-1.001	1.35084	0	Rejected
ZNF354A74880ES	0.305883	0	0	1.001	0	Rejected
IL3233396AD	0.0674783	0	-1.001	1.41705	0	Rejected
CCBL23704ES	-0.000927509	0	-1.001	1.001	0	Rejected
NME664633AD	-0.0882297	0	-1.41691	1.001	0	Rejected
SDCCAG388164ES	0.0304106	0	-1.21	1.001	0	Rejected
EPB411412ES	-0.314083	0	-1.41656	1.001	0	Rejected
ECHDC23030ES	0.401146	0	0	1.41705	0	Rejected
CCDC6424716ES	-0.0476156	0	-1.20203	1.2031	0	Rejected
CPED181592AT	0.11052	0	-1.001	1.001	0	Rejected
UBL731719AD	0.0152085	0	-1.31022	1.34056	0	Rejected
IL17RE63250ES	0.0158865	0	-1.41701	1.001	0	Rejected
PPHLN121217AT	-0.0060769	0	-1.68285	1.001	0	Rejected
CAV181529AP	-0.174273	0	-1.001	1.001	0	Rejected
BAIAP244096ES	-0.134219	0	-1.41697	1.33627	0	Rejected
SLC7A637213ES	0.136385	0	-1.001	1.32659	0	Rejected
NR3C270802AP	0.0601133	0	-1.001	1.38868	0	Rejected
ATXN2L35855ES	-0.266221	0	-1.001	1.41637	0	Rejected
DCLRE1C10835AP	-0.162811	0	-1.41703	1.001	0	Rejected
DCTD71249ES	-0.143	0	-1.001	0	0	Rejected
FNIP270999AP	-0.0973621	0	-1.001	1.001	0	Rejected
NABP156615ES	0.0439705	0	-1.41703	1.73582	0	Rejected
MTO176748ES	0.417314	0	-0.802561	1.39974	0	Rejected
TMC643754AP	0.75663	1.001	-1.001	1.64233	0	Rejected
CBWD386509AT	0.180206	0	-1.001	1.001	0	Rejected
XRCC662445RI	0.0292206	0	-1.001	1.001	0	Rejected
C5orf3871502AT	-0.0954865	0	-1.21745	1.001	0	Rejected
FAM114A169037ES	0.157636	0	-1.41697	1.35194	0	Rejected
C12orf2324183ES	0.140873	0	-1.34805	1.001	0	Rejected
COA179347ES	-0.095658	0	-1.41673	1.001	0	Rejected
FRAS169637AT	-0.016392	0	-1.417	1.34887	0	Rejected
SENP676797ES	-0.0953335	0	-1.001	1.001	0	Rejected
ARMC866971ES	-0.216304	0	-1.35289	1.50025	0	Rejected
ANAPC1517565AT	0.0953335	0	-1.001	1.001	0	Rejected
SYK86820AP	0.146739	0	-1.001	1.001	0	Rejected
AFMID43804ES	0.368679	0	-1.41602	1.47866	0	Rejected
MPHOSPH925050AT	0.095517	0	-1.001	1.001	0	Rejected
CCL2871944AP	-0.323923	0	-1.41705	1.001	0	Rejected
COCH27088AT	-0.190667	0	-1.001	1.001	0	Rejected
PHLPP237473AP	-0.0744471	0	-1.001	1.001	0	Rejected
GBA286289RI	-0.190667	0	-1.001	1.001	0	Rejected
PDSS277129AT	0.115153	0	-1.001	1.001	0	Rejected
ZNF41551666ES	-1.05e-17	0	-1.001	1.001	0	Rejected
ZNF54952284AT	0.00965376	0	-1.34911	1.001	0	Rejected
ZNF41447240AT	0.12457	0	-1.41703	1.41686	0	Rejected
ZFX88713ES	-0.0435676	0	-1.33096	1.41705	0	Rejected
HYPK30319AP	0.0183803	0	-1.001	1.001	0	Rejected
ANO758342AT	0.0587332	0	-1.001	1.001	0	Rejected
METTL2343640AD	0.0953335	0	-1.001	1.001	0	Rejected
DNAJB682510AT	0.111809	0	-1.001	1.34699	0	Rejected
USP3643905AP	1.05e-17	0	-1.001	1.001	0	Rejected
C16orf1332920ES	0	0	-1.001	1.001	0	Rejected
MMP1725221AA	0.286	0	-1.001	1.001	0	Rejected
TREX290430ES	0.0706943	0	-1.001	1.26694	0	Rejected
ZNF32952415ES	0.143	0	-1.001	1.001	0	Rejected
MRPL4817729ES	0	0	-1.001	1.001	0	Rejected
RDH1352002AD	0.107337	0	-1.001	1.26482	0	Rejected
EPB41L159271ES	-0.207588	0	-1.16524	1.001	0	Rejected
STK2558385AP	0.215184	0	-1.001	1.001	0	Rejected
RNF16545395AT	-0.143	0	-1.001	0	0	Rejected
NSUN597504ES	-0.143	0	-1.001	1.001	0	Rejected
DDAH13656AP	-0.190667	0	-1.001	1.001	0	Rejected
IFT7486040AP	1.05e-17	0	-1.001	1.001	0	Rejected
PDCD2L48960AP	0.0476667	0	-1.001	1.001	0	Rejected
FBXL1247420ES	-0.00959568	0	-1.37137	1.57392	0	Rejected
ALG1389905AT	-0.226682	0	-1.25606	1.07616	0	Rejected
REPIN182238ES	-0.217862	0	-1.001	1.41703	0	Rejected
C1QTNF143983AP	0.667869	1.001	-1.21403	2.00743	0	Rejected
S100A27720AP	0.366378	0.403316	-1.41602	1.41332	0	Rejected
C12orf6525058AP	-0.0204287	0	-1.73725	1.35239	0	Rejected
MTFR1L1210AA	-0.0858056	0	-1.41677	1.001	0	Rejected
EPOR47690AA	-0.146974	0	-1.01384	1.001	0	Rejected
EPS8L152012ES	0.078739	0	-1.33709	1.32634	0	Rejected
DDIT322625RI	-0.189397	0	-1.001	1.001	0	Rejected
SLC9A3R233186AP	0.11145	0	-1.001	1.33904	0	Rejected
HOPX69364AP	-0.0665431	0	-1.001	1.001	0	Rejected
WDR6249339RI	-0.0259589	0	-1.4168	1.27321	0	Rejected
PANK112493AP	0.154704	0	-1.001	1.001	0	Rejected
GALNTL671170AT	0.0476667	0	-1.001	1.001	0	Rejected
ARRB238575ES	-0.0982421	0	-1.35186	1.12831	0	Rejected
C7orf4981873AD	0	0	-1.001	1.001	0	Rejected
C5orf6373183AT	0.57793	1.001	-1.001	1.41687	0	Rejected
SLFN1340302AP	0.116114	0	-1.001	1.37787	0	Rejected
ZNF39583210AP	-0.354947	0	-1.41705	1.001	0	Rejected
ACOT228301AD	-0.0863017	0	-1.001	1.001	0	Rejected
S100A147727AP	-0.0245892	0	-1.34786	1.50226	0	Rejected
ANAPC1517570AD	-0.115945	0	-1.001	1.417	0	Rejected
IL1570674ES	-0.112527	0	-1.37189	1.26889	0	Rejected
ZNF41028329ES	-0.110455	0	-1.32986	1.31899	0	Rejected
CENPK72212AT	0.787146	1.001	-1.001	1.87164	0	Rejected
MAATS166354AT	1.06e-17	0	-1.001	1.001	0	Rejected
DTX322663RI	0.29511	0	-1.001	1.001	0	Rejected
CCPG130726RI	0.262916	0	-1.001	1.34308	0	Rejected
SP140L57885AP	-0.0337573	0	-1.001	1.271	0	Rejected
HIPK14311AP	0.118186	0	-1.001	1.41553	0	Rejected
SUPT20H25661ES	-0.0908017	0	-1.34978	1.001	0	Rejected
CPEB268799ES	-0.179506	0	-1.41705	1.001	0	Rejected
KCTD1335987AT	-0.0294401	0	-1.60851	1.64024	0	Rejected
PTAR186547RI	0.0198119	0	-1.001	1.41705	0	Rejected
PCSK718902RI	0.162795	0	-1.001	1.4167	0	Rejected
DPP831167AP	0.0647013	0	-1.61512	1.001	0	Rejected
RNF16738605AP	-0.079998	0	-1.41703	1.17328	0	Rejected
SIRPB258517AD	0.198289	0	-1.33403	1.34604	0	Rejected
RAB3494477ES	0.0476667	0	-1.001	1.001	0	Rejected
INO80E36013ES	0.115356	0	-1.001	1.001	0	Rejected
HPS112760AT	-0.0474415	0	-1.41637	1.14343	0	Rejected
LRRC8A87788AP	0.0276367	0	-1.70731	1.41656	0	Rejected
ACBD511071RI	-0.0953335	0	-1.001	1.001	0	Rejected
FBLN263511ES	0.266112	0	-1.001	1.33025	0	Rejected
CDK2086780ES	0.018125	0	-1.03642	1.41705	0	Rejected
TMEM12754518AA	-0.193678	0	-1.41678	1.30083	0	Rejected
GRB1079717ME	-0.0476667	0	-1.001	1.001	0	Rejected
DZIP366037RI	0.222129	0	-1.001	1.001	0	Rejected
SH2B135880ES	0.162797	0	-1.001	1.41673	0	Rejected
MRRF87462AP	-0.208838	0	-1.38259	1.001	0	Rejected
FLT125556AT	-0.0736218	0	-1.41691	1.25533	0	Rejected
RCAN160494AP	0.154184	0	-1.001	1.001	0	Rejected
SUMF279794ES	0.0163415	0	-1.41705	1.22426	0	Rejected
TNFRSF25425AA	0.0446808	0	-1.33762	1.001	0	Rejected
SMARCA190044AA	0.0753821	0	-1.001	1.001	0	Rejected
ANKRD4918352AD	0.639917	1.001	-1.001	1.39088	0	Rejected
FLRT358719ES	0.295739	0	-1.34406	1.61434	0	Rejected
LAT280069ES	-0.0614588	0	-1.001	1.001	0	Rejected
EFCAB210481ES	-0.0402175	0	-1.001	1.001	0	Rejected
HOPX69375RI	-0.143	0	-1.001	1.001	0	Rejected
ACBD511066AP	-0.349401	-1.001	-1.41697	1.50227	0	Rejected
SLC44A33818AP	-0.0744405	0	-1.001	1.001	0	Rejected
C2CD520733ES	0.0708931	0	-1.001	1.41655	0	Rejected
SPATA62920AD	0.0492921	0	-1.41703	1.001	0	Rejected
RASGEF1A11321AP	-0.190667	0	-1.001	1.001	0	Rejected
FAM149A71397AP	-0.0953335	0	-1.001	1.001	0	Rejected
C5orf3871503AT	0.272862	0.0268231	-1.47731	1.64601	0	Rejected
NDUFA351780RI	-0.00379289	0	-1.001	1.001	0	Rejected
ABCB924999AT	-0.0953335	0	-1.001	1.001	0	Rejected
VWA213198AT	0.11096	0	-1.22941	1.001	0	Rejected
PCDHA173765AT	0.00987136	0	-1.001	1.2083	0	Rejected
MAST147879AT	0.0646926	0	-1.41655	1.41697	0	Rejected
ABCC634219AT	1.05e-17	0	-1.001	1.001	0	Rejected
ZNF4348791AP	-0.0418206	0	-1.21251	1.001	0	Rejected
RPL39L68070AP	0.316555	0.481678	-1.41703	1.70197	0	Rejected
DHX3064539AP	-0.0953335	0	-1.001	1.001	0	Rejected
SLC26A664721AP	0.238346	0	-1.001	1.36038	0	Rejected
DHRS4L226795AP	0.0797626	0	-1.001	1.66647	0	Rejected
TNFSF1587329AP	0.167495	0	-1.001	1.001	0	Rejected
PTK285302RI	0.162766	0	-1.001	1.41609	0	Rejected
TMEM51736AP	0.115479	0	-1.001	1.001	0	Rejected
PTCD272458AT	-0.144781	0	-1.001	1.001	0	Rejected
PTOV151095AP	0.50084	1.001	-1.001	1.92319	0	Rejected
C7orf4981875AD	-0.0953335	0	-1.001	1.001	0	Rejected
FLYWCH133316ES	0.301523	0	-1.001	1.7459	0	Rejected
TFDP126388ES	0.143	0	-1.001	1.001	0	Rejected
LRIF14130ES	-0.144505	0	-1.001	1.001	0	Rejected
TECPR180585AD	0.0027809	0	-1.001	1.001	0	Rejected
MUC18021AA	-0.182275	0	-1.41693	1.3927	0	Rejected
KIAA140766238AD	0.164085	0	-1.001	1.41697	0	Rejected
VAV147088AP	-0.00351289	0	-1.001	1.001	0	Rejected
TCAIM64356AP	-0.0681677	0	-1.41656	1.001	0	Rejected
LIG426235AP	-0.0476667	0	-1.001	1.001	0	Rejected
ECHDC23026ME	0.0303883	0	-1.41662	1.26091	0	Rejected
RIMKLB20199AP	0.210451	0	-1.001	1.41647	0	Rejected
RBP7592ES	-0.0273186	0	-1.001	1.001	0	Rejected
CBWD185690ES	-0.259159	0	-1.001	1.001	0	Rejected
PSMC3IP41081RI	0.107703	0	-1.001	1.001	0	Rejected
POM12179928AT	0.079786	0	-1.417	1.62972	0	Rejected
MRPL4817714AP	0.278637	0	-1.001	1.001	0	Rejected
ZNF6842008AT	0.221481	0	0	1.001	0	Rejected
PFDN593151ES	-0.0822974	0	-1.32384	1.001	0	Rejected
ARL6IP425038AD	-0.016142	0	-1.001	1.67848	0	Rejected
PPIE1903ES	-0.150008	0	-1.35531	1.20814	0	Rejected
AAMDC17980ES	0.183818	0	-1.001	1.4166	0	Rejected
ACPL267058AP	0.0440537	0	-1.34406	1.38278	0	Rejected
FGD386893RI	0.314253	0	-2.00638	1.34406	0	Rejected
RPS2412296ES	0.0490789	0	-1.32286	1.35252	0	Rejected
ELMOD354226RI	-0.286	0	-1.001	1.001	0	Rejected
PRR2610599AT	-0.173049	0	-1.001	1.28003	0	Rejected
CAPRIN114941AP	-0.11104	0	-1.35377	1.001	0	Rejected
LRRC4931445AP	0.0277929	0	-1.001	1.32745	0	Rejected
FAM221A78998ES	-0.164338	0	-1.001	0	0	Rejected
ADPGK31594AD	0.241201	0	-1.35265	1.41286	0	Rejected
GAD155906AT	-0.115137	0	-1.41687	1.001	0	Rejected
HSPD156688AP	-0.059802	0	-1.10379	1.34122	0	Rejected
ADAM157904ES	0.0242678	0	-1.001	1.11886	0	Rejected
KIAA121711000RI	-0.103938	0	-1.1817	1.001	0	Rejected
MSTO18091RI	-0.0767189	0	-1.07984	1.001	0	Rejected
C1QTNF143985AP	0.378846	0.187576	-1.02812	1.35983	0	Rejected
EXOC743567AA	-0.0309483	0	-1.09947	1.001	0	Rejected
ZBTB4387600AP	0.298684	0	-1.001	1.41643	0	Rejected
POLR2J281128AA	-0.0460944	0	-1.26899	1.33292	0	Rejected
CCNDBP130218RI	0.0951529	0	-1.001	1.001	0	Rejected
ST8SIA120726AT	0.436772	0	0	1.39701	0	Rejected
ULK125222AP	-0.294887	0	-1.41703	1.001	0	Rejected
ELF490066AP	0.0409312	0	-1.001	1.39081	0	Rejected
RAD51C42711AT	-0.0393745	0	-1.001	1.001	0	Rejected
RPS6KC19782ES	0.0476667	0	-1.001	1.001	0	Rejected
TNK268211ES	0.2762	0	-1.001	1.0666	0	Rejected
MMAB24319RI	-0.258145	0	-1.41703	1.001	0	Rejected
CREM11229AP	-0.073015	0	-1.41655	1.34599	0	Rejected
DMKN49132AP	0.000180545	0	-1.001	1.001	0	Rejected
ADC1660AT	-0.169426	0	-1.417	1.26891	0	Rejected
SETD563098ES	0.0411467	0	-1.41693	1.001	0	Rejected
ACPL267056AP	0.551071	1.001	-1.48644	1.9616	0	Rejected
COPS7B57937AP	0.0160676	0	-1.001	1.33842	0	Rejected
METTL21A57196AD	0.140309	0	-1.001	1.001	0	Rejected
SHC17854AP	-0.238334	0	-1.001	1.001	0	Rejected
ZNF55947286ES	0.0703438	0	-1.001	1.001	0	Rejected
STAG290037ES	-0.095328	0	-1.41651	1.41662	0	Rejected
COQ10A22415AP	0.0504177	0	-1.41697	1.3641	0	Rejected
MCM858660ME	-0.172205	0	-1.001	1.001	0	Rejected
HSPD156686AP	-0.0131569	0	-1.2773	1.001	0	Rejected
FCAR51953AT	-0.0722442	0	-1.001	1.001	0	Rejected
PTGR187219AA	0.230637	0	-1.001	1.32504	0	Rejected
ARHGEF1219165ES	0.0966039	0	-1.001	1.001	0	Rejected
ZNF66752179ES	-0.0476667	0	-1.001	1.001	0	Rejected
SPIN389291AT	0	0	-1.001	1.001	0	Rejected
DROSHA71627ES	0.166246	0	-1.001	1.14715	0	Rejected
TRIM614050AP	0.0765852	0	-1.001	1.001	0	Rejected
SERPINB845738ES	0.0523654	0	-1.001	1.001	0	Rejected
COX6C84676AT	-0.170364	0	-1.41673	1.001	0	Rejected
APAF123873ES	-0.00864729	0	-1.34712	1.417	0	Rejected
ZNF54452420AP	0.0953335	0	-1.001	1.001	0	Rejected
PTCD272456AT	0.0386623	0	-1.001	1.22124	0	Rejected
KARS37641ES	0.00977837	0	-1.23398	1.001	0	Rejected
PACRGL68883ES	-0.135352	0	-1.001	1.001	0	Rejected
EYA31369ES	-0.0289187	0	-1.001	1.417	0	Rejected
IQCD24626AA	-0.0773522	0	-1.001	1.41671	0	Rejected
DMKN49167ES	0.0476667	0	-1.001	1.001	0	Rejected
GAS739261AP	0.0953335	0	-1.001	1.001	0	Rejected
TMEM286569AP	-0.210475	0	-1.41697	0	0	Rejected
GBA8040AP	-0.109056	0	-1.41703	1.001	0	Rejected
CABYR44864AD	0.187266	0	-1.001	1.4164	0	Rejected
TRABD2A54189AT	0.164923	0	-1.001	1.41601	0	Rejected
ZNF70151473ES	-0.179112	0	-1.27959	1.001	0	Rejected
H3F3A10007AP	-0.18534	0	-1.41703	1.001	0	Rejected
LETMD121747ES	0.0911436	0	-1.001	1.001	0	Rejected
CLN631360ES	0.378429	0	-1.001	1.73715	0	Rejected
SCMH12057ES	0.0795977	0	-1.001	1.17751	0	Rejected
FARP126163AP	-0.122835	0	-1.4164	1.001	0	Rejected
FGFR183417AD	0.140072	0	-1.001	1.52477	0	Rejected
MAST472277AP	-0.0847095	0	-1.41672	1.001	0	Rejected
FAM13B73500ES	0.317042	0.0476432	-1.07012	1.41599	0	Rejected
STAU284157AT	0.0295947	0	-1.41569	1.001	0	Rejected
ZFP4185402AD	-0.10499	0	-1.17668	1.001	0	Rejected
GLYCTK65200RI	0.115137	0	-1.001	1.41687	0	Rejected
CCDC4044017AT	0.166614	0	-1.001	1.41697	0	Rejected
POLL12886RI	0.12289	0	-1.001	1.001	0	Rejected
GCAT62158ES	0.0349561	0	-1.26793	1.001	0	Rejected
CELF210730AP	-0.143748	0	-1.001	1.001	0	Rejected
PRICKLE476133AP	-0.0961218	0	-1.39297	1.001	0	Rejected
RET11315AT	-0.236539	-0.291444	-1.3983	1.001	0	Rejected
UBE2V159761ES	-0.166709	0	-1.001	1.001	0	Rejected
ERBB322353AP	0.293855	0	-1.001	1.41692	0	Rejected
TMEM9150055AA	-0.0804534	0	-1.35275	1.22561	0	Rejected
PCDHA573778RI	-0.143	0	-1.001	1.001	0	Rejected
NOXRED128594AT	0.286	0	0	1.001	0	Rejected
AFMID94690ES	-0.0412932	0	-1.001	1.41664	0	Rejected
CXXC573623AP	0.146668	0	-1.001	1.001	0	Rejected
ZNF58652336AT	-0.239706	0	-1.41608	1.001	0	Rejected
FAM71D28039AT	-0.0968051	0	-1.001	1.001	0	Rejected
URGCP79353AP	0.15706	0	-1.35431	1.001	0	Rejected
CAPS223446AT	0.266519	0	-1.001	1.001	0	Rejected
ATP6V0A225112AP	-0.0196507	0	-1.27196	1.001	0	Rejected
ZNF21926528AP	0.244008	0	-1.11659	1.41705	0	Rejected
DDX5525084AP	0.259703	0.476064	-1.001	1.2089	0	Rejected
ZMYND859708AP	-0.0674597	0	-1.41665	0	0	Rejected
BTN2A175670AA	-0.0288171	0	-1.41106	1.20609	0	Rejected
KIAA043034174AA	-0.136839	0	-1.001	1.001	0	Rejected
WBP2NL62480AT	-0.000191319	0	-1.34503	1.34101	0	Rejected
CTNND115977ES	-0.286176	0	-1.001	1.001	0	Rejected
NTMT187863AP	-0.208276	0	-1.001	1.001	0	Rejected
CYFIP274335RI	0	0	0	0	0	Rejected
DNAJC1422262AP	-0.000222729	0	-1.001	1.41651	0	Rejected
MAGIX89089AA	-0.0925024	0	-1.39767	1.001	0	Rejected
CCL4L140409AA	0.15203	0	-1.001	1.41705	0	Rejected
RGS1268633AP	0.133825	0	-1.15161	1.001	0	Rejected
U2AF1L449277AA	0.0564106	0	-1.001	1.001	0	Rejected
REV154713AA	0.0166926	0	-1.001	1.60107	0	Rejected
N4BP2L225595AT	-0.135148	0	-1.34601	1.41657	0	Rejected
CDIP133754AP	0.0755466	0	-1.41653	1.001	0	Rejected
CLEC16A34005ES	0.00905382	0	-1.001	1.001	0	Rejected
GNAO136460AT	0.459784	0.38396	-1.61294	1.67301	0	Rejected
WWOX37672AT	0.143	0	-1.001	1.001	0	Rejected
LETMD121796AD	-0.0168343	0	-1.001	1.001	0	Rejected
PCGF512510AT	0.178702	0	-1.001	1.41705	0	Rejected
SGCD74304AT	0	0	-1.001	1.001	0	Rejected
MAN1C11192AP	0.250474	0	-1.001	1.25594	0	Rejected
AFMID43798ES	0.0476667	0	-1.001	1.001	0	Rejected
DNASE1L190574AP	-0.323554	0	-1.38805	1.001	0	Rejected
TEAD250917AP	0.132139	0	-1.001	1.001	0	Rejected
SLC8B124636AP	0.167265	0	-1.41923	1.21822	0	Rejected
C14orf15928848AD	1.05e-17	0	-1.001	1.001	0	Rejected
GPR3558297AP	-0.0674783	0	-1.41705	1.001	0	Rejected
OPTN10780ES	0.212056	0	-1.001	1.33171	0	Rejected
HKR149495ES	0	0	-1.001	1.001	0	Rejected
PABPN126731RI	-0.199542	0	-1.001	1.001	0	Rejected
SRSF243661RI	-0.0304881	0	-1.001	1.001	0	Rejected
SMIM748195ES	0.15615	0	-1.001	1.001	0	Rejected
SDHAF216233ES	0.27929	0	-1.001	1.41693	0	Rejected
HOPX69373AD	0.196945	0	-1.41598	1.001	0	Rejected
ZNF68836156AT	-0.0770067	0	-1.33923	1.001	0	Rejected
RASGRP216667AT	0.091742	0	-1.34981	1.001	0	Rejected
RBM564958AD	-0.321068	0	-1.39147	1.41495	0	Rejected
AP1G137485ES	-0.152178	0	-1.001	1.18743	0	Rejected
DST76559AT	0.0531707	0	-1.001	1.001	0	Rejected
AFMID43796ES	-0.0839955	0	-1.001	1.001	0	Rejected
ZNF67810052AT	-0.0721166	0	-1.50331	1.001	0	Rejected
TCF7L213141ES	-0.162615	0	-1.41705	1.001	0	Rejected
EIF4G167902ES	-0.0197534	0	-1.41582	1.001	0	Rejected
TBC1D10A61719ES	-0.00383336	0	-1.001	1.41703	0	Rejected
MPPE144647ES	-0.177154	0	-1.51433	1.41703	0	Rejected
GABARAP38869ES	-0.286	0	-1.001	1.001	0	Rejected
C4orf2269680AT	0.210447	0	-1.001	1.41638	0	Rejected
POLL12907AD	-0.0476667	0	-1.001	1.001	0	Rejected
SAYSD176037AP	0.0175307	0	-1.41607	1.37705	0	Rejected
PMFBP137551AT	-0.0281696	0	-1.001	1.41651	0	Rejected
TRIM775046AT	0.110335	0	-1.41687	1.38572	0	Rejected
PDE5A70466AP	-0.094406	0	-1.001	1.001	0	Rejected
METTL2343627RI	0.162811	0	-1.001	1.41703	0	Rejected
ZNF72036288AA	-0.0476667	0	-1.001	1.001	0	Rejected
LRRC2713499ES	0.355084	0.440302	-1.27931	1.4373	0	Rejected
ADSSL129549AP	-0.1015	0	-1.001	1.001	0	Rejected
PP2D163693AT	-0.191335	0	-1.41705	1.41705	0	Rejected
NUDT670523AP	0.125707	0	-1.001	1.41703	0	Rejected
ADAM157895ES	0.216728	0	-1.001	1.53684	0	Rejected
PREPL53440ES	-0.210411	0	-1.41563	1.001	0	Rejected
GRAPL39690AT	-0.0236671	0	-1.62412	1.12711	0	Rejected
SLC22A18AS13933ES	0.061029	0	-1.001	1.271	0	Rejected
PTCD272469AD	-0.197431	0	-1.27735	1.001	0	Rejected
BANK170099AP	-0.0393646	0	-1.001	1.001	0	Rejected
BZW278865ES	0.112281	0	-1.001	1.001	0	Rejected
ATL253248ES	-0.143	0	-1.001	0	0	Rejected
PRKACB3584AP	-0.258112	0	-1.41635	1.001	0	Rejected
RUVBL250861ES	-0.0953335	0	-1.001	1.001	0	Rejected
MYD8864033ES	0.0663377	0	-1.34788	1.4	0	Rejected
CDCA81821RI	0.0481884	0	-1.001	1.001	0	Rejected
LNPEP72875AP	-0.143	0	-1.001	1.001	0	Rejected
MKNK12815AD	-0.0327493	0	-1.27001	1.414	0	Rejected
DAPK231076ES	0.0273139	0	-1.21355	1.001	0	Rejected
DCLRE1A13182AP	-0.0198109	0	-1.41703	1.001	0	Rejected
AP1S288572AA	0.159904	0	-1.001	1.35599	0	Rejected
C21orf260816AD	0.114937	0	-1.001	1.41671	0	Rejected
CEP7067005ES	-0.251618	0	-1.27996	1.001	0	Rejected
TCF1230789ES	0.247744	0	-1.001	1.34406	0	Rejected
UBXN111256ES	0.0637783	0	-1.001	1.35084	0	Rejected
LRBA70810AP	-0.031822	0	-1.001	1.33374	0	Rejected
BTN3A175659AA	-0.0674746	0	-1.41697	1.001	0	Rejected
ZKSCAN580655AP	-0.139152	0	-1.001	1.001	0	Rejected
ARTN2486AP	0.103172	0	-1.001	1.40943	0	Rejected
HMGN160611ES	0.0476667	0	-1.001	1.001	0	Rejected
PDE7A83989AP	-0.190667	0	-1.001	1.001	0	Rejected
CDHR112398AT	0.146348	0	-1.41679	1.41705	0	Rejected
TANK55731AP	0.188807	0	-1.001	1.41486	0	Rejected
TTC1218774AT	0.0506259	0	-1.33386	1.41693	0	Rejected
SH3KBP188641AP	0.147379	0	-1.001	1.36546	0	Rejected
HIPK314893ES	0.00198514	0	-1.001	1.001	0	Rejected
TTC39C44852AP	0.399652	0.608267	-1.001	1.61662	0	Rejected
PQLC146257ES	0.200207	0	-0.640669	1.58025	0	Rejected
OGFOD225008ES	0.280673	0	-1.001	1.41479	0	Rejected
POLM79450ES	-0.0601723	0	-1.001	1.73666	0	Rejected
FAM47E69602AT	-0.0184287	0	-1.388	1.001	0	Rejected
ACSM534354AT	0.0496308	0	-1.001	1.001	0	Rejected
LTBP153180AP	-0.000514058	0	-1.001	1.001	0	Rejected
PDK155972AP	-0.132935	0	-1.39209	1.001	0	Rejected
NXNL286786AT	0.172554	0	-1.001	1.62162	0	Rejected
SLMAP65407ES	-0.101794	0	-1.41691	1.223	0	Rejected
SFTPA112329ES	0.171829	0	-1.001	1.33567	0	Rejected
TACC183470ES	-0.0323799	0	-1.001	1.32202	0	Rejected
ZSCAN3233548RI	-0.155366	0	-1.64736	1.001	0	Rejected
PCYOX153877AP	-0.186885	0	-1.001	0	0	Rejected
WDR9332442AT	-0.214319	0	-1.49619	1.001	0	Rejected
CD4415143ES	-0.135167	0	-1.41657	1.001	0	Rejected
CD4415105ES	0.0860759	0	-1.41639	1.22198	0	Rejected
FAM189B8050ES	-0.115307	0	-1.41697	1.001	0	Rejected
SYS159525AP	0.119587	0	-1.001	1.41432	0	Rejected
PKIB77376AP	-0.12809	0	-1.11246	1.001	0	Rejected
SREK172274ES	-0.253867	0	-1.33481	1.001	0	Rejected
POM12179926AP	-0.0476667	0	-1.001	1.001	0	Rejected
EXOC743572ES	0.0554139	0	-1.41696	1.63883	0	Rejected
NAA4016552AA	0.0783472	0	-1.001	1.23015	0	Rejected
KCTD665457AP	0.181379	0.0440477	-1.38992	1.35287	0	Rejected
KIAA125766688AT	0.0168335	0	-1.001	1.001	0	Rejected
USP331064ES	-0.00401188	0	-1.001	1.33142	0	Rejected
LILRB251859AA	0.321547	0.0184675	-1.35084	1.67614	0	Rejected
CD7286259RI	0.093467	0	-1.32006	1.28086	0	Rejected
SCRN242123ES	0.0390646	0	-1.18165	1.001	0	Rejected
VEPH167395AT	0.326805	0	-1.001	1.35658	0	Rejected
CTTN92712ES	0.130011	0	-1.001	1.001	0	Rejected
DTX322658RI	0.0476667	0	-1.001	1.001	0	Rejected
ST6GAL254867AT	0.0161468	0	-1.001	1.34008	0	Rejected
TMEM151B97224AT	-0.058327	0	-1.22487	1.001	0	Rejected
FADS216296AD	0.382338	0.852462	-1.001	1.64036	0	Rejected
CARM147597RI	0.0606573	0	-0.0799224	1.39013	0	Rejected
CDH2312058AT	0.313215	0	-1.001	1.33814	0	Rejected
KCNN37840AP	0.0676901	0	-1.001	1.001	0	Rejected
HOXB342193AP	0.202322	0	-1.001	1.34406	0	Rejected
HINT173215RI	0.162331	0	-1.001	1.40696	0	Rejected
GRAP262321AP	0.0310007	0	-1.001	1.001	0	Rejected
N4BP2L125587AP	0.279974	0	-1.001	1.41705	0	Rejected
PEX520089ES	-0.170443	0	-1.001	1.001	0	Rejected
LYST10361AP	0.319976	0.28407	-1.35917	1.65265	0	Rejected
ADGB78046RI	-1.06e-17	0	-1.001	1.001	0	Rejected
TCOF174071ES	-0.192147	0	-1.41697	1.34597	0	Rejected
PPP3CB12154AT	0.0306183	0	-1.001	1.29343	0	Rejected
ACYP253565AP	0.0674743	0	-1.001	1.41696	0	Rejected
UBXN111258ES	-0.0283812	0	-1.001	1.001	0	Rejected
PARD6G46293AT	-0.0953335	0	-1.001	1.001	0	Rejected
ORMDL156533AP	0.651721	1.001	-1.001	1.86313	0	Rejected
SUV420H117293AT	-0.131239	0	-1.41705	1.001	0	Rejected
ZNF67010509AT	0.0258723	0	-1.4163	1.417	0	Rejected
EMP233987AP	0.00729941	0	-1.41692	1.001	0	Rejected
SLC16A14265AT	0.0162784	0	-1.001	1.27618	0	Rejected
ABHD14B65144ES	-0.145779	0	-1.27088	1.22141	0	Rejected
NDRG226485AP	0.306746	0	-1.001	1.001	0	Rejected
BCL2L1154967ES	-0.179284	0	-1.41697	1.001	0	Rejected
TEAD114433AP	0.118957	0	-1.73705	1.57144	0	Rejected
EPB411411ES	0.0904714	0	-1.41542	1.31332	0	Rejected
NEK171148ES	0.286	0	-1.001	1.001	0	Rejected
SLC22A1813934AP	-0.00672093	0	-1.14214	1.001	0	Rejected
DCST17885AT	0.402217	0	-1.001	1.62844	0	Rejected
FOXP281479AT	0.0388722	0	-1.001	1.001	0	Rejected
GAS2L161589RI	-0.143	0	-1.001	1.001	0	Rejected
GPR13229598ES	-0.0953335	0	-1.001	1.001	0	Rejected
KAT6B12264AD	0.531833	1.001	-1.001	1.91417	0	Rejected
POLL12898RI	0.630397	1.001	-1.001	1.78146	0	Rejected
GRB243438AP	-0.371807	0	-1.41692	1.001	0	Rejected
PLXNC123719AP	0.0476667	0	-1.001	1.001	0	Rejected
NR3C173878AP	0.134523	0	-1.41692	1.001	0	Rejected
SLC37A381991ES	0.34467	0.325612	-1.001	1.41705	0	Rejected
ODF3B62860ES	0.126741	0	-1.001	1.41685	0	Rejected
SMAD745459AP	-0.143713	0	-1.001	1.001	0	Rejected
CD4766014ES	-0.184169	0	-1.15764	1.52421	0	Rejected
ARHGEF1082562ES	-0.260985	0	-1.41687	1.001	0	Rejected
PQLC2900RI	0.107711	0	-1.24823	1.35428	0	Rejected
CKLFCMTM136737AT	0.303431	0.0328798	-1.14691	1.001	0	Rejected
BRWD160605AT	-0.150274	0	-1.15375	1.001	0	Rejected
SRSF113392ES	-0.0621722	0	-1.001	1.001	0	Rejected
TCF445609AP	-0.0498098	0	-1.07276	1.34108	0	Rejected
PCDHA973785AT	-0.208602	0	-1.001	1.001	0	Rejected
PUS1053675AT	-0.0199134	0	-1.001	1.001	0	Rejected
SDR39U127012ME	-0.0674721	0	-1.41691	1.001	0	Rejected
ABLIM113209ES	-0.0284581	0	-1.001	1.001	0	Rejected
HARS73719AP	0.156547	0	-1.001	1.28548	0	Rejected
AGPAT478370RI	0.143	0	-1.001	1.001	0	Rejected
PQLC352677ES	-0.116113	0	-1.001	1.25664	0	Rejected
TOP3B61270ES	0.12457	0	-1.39883	1.41553	0	Rejected
COL8A165802ES	-0.0674263	0	-1.41595	1.001	0	Rejected
HM1358892ES	-0.0826968	0	-1.001	1.001	0	Rejected
ZNF72036292AD	0.0623146	0	-1.09325	1.41622	0	Rejected
KCNAB2361AP	-0.0278853	0	-1.001	1.41641	0	Rejected
COL6A358104ES	0.118002	0	-1.001	1.41704	0	Rejected
NEDD123841ES	-0.0129707	0	-1.27339	1.001	0	Rejected
PRKAR1A43141AP	-0.304857	0	-1.51682	1.001	0	Rejected
ALDH3A239755ES	0.286	0	-1.001	1.001	0	Rejected
SLC35G112570AT	0.120961	0	-1.001	1.15843	0	Rejected
OGFR60084AP	-0.0953335	0	-1.001	1.001	0	Rejected
IRF351011ES	-0.147762	0	-1.63582	1.39484	0	Rejected
FAM195A32927ES	0.0256204	0	-1.001	1.001	0	Rejected
EFCAB210483ES	-0.10771	0	-1.27996	1.001	0	Rejected
SERAC178259RI	0.143	0	-1.001	1.001	0	Rejected
TMEM63A9999AP	0.251767	0	-1.001	1.64107	0	Rejected
NOVA127045AT	-0.185322	0	-1.001	1.001	0	Rejected
C20orf9658436AP	-1.05e-17	0	-1.001	1.001	0	Rejected
PRSS2733295AT	-0.133826	-0.0369694	-1.45489	1.53116	0	Rejected
SPAG886314AD	-0.190667	0	-1.001	1.001	0	Rejected
LMF262836AA	-0.119429	0	-1.39993	1.001	0	Rejected
RIBC189219AT	0.249016	0	-1.20627	1.57546	0	Rejected
AP3M112256ES	-0.152237	0	-1.34503	1.001	0	Rejected
ANO758341AT	0.132138	0	-1.001	1.73555	0	Rejected
DMBT113361ES	-0.123212	0	-1.001	1.41656	0	Rejected
SLC19A160878AP	0.4016	0	-0.00781322	1.35737	0	Rejected
ZNF1025338AP	-0.0100621	0	-1.21231	1.001	0	Rejected
GSTT161372ES	0.411275	0.476963	-1.4163	1.64985	0	Rejected
SMG79179AD	-0.0935359	0	-1.001	1.001	0	Rejected
LRR127427ES	-0.237289	0	-1.001	1.001	0	Rejected
TBC1D775384AD	-0.162648	0	-1.001	1.001	0	Rejected
KIAA089579248ES	-0.0476667	0	-1.001	1.001	0	Rejected
GRAMD373158AP	0.361354	0.0255759	-1.49718	1.41651	0	Rejected
DBF4B41883AT	0.027534	0	-1.26169	1.26587	0	Rejected
CLK474877ES	-0.0953335	0	-1.001	1.001	0	Rejected
MYH1451169ES	-2.12e-17	0	-1.001	1.001	0	Rejected
LRRC2713493AT	0.200824	0	-1.66503	1.34604	0	Rejected
KLHDC437961ES	-0.212782	0	-1.001	1.001	0	Rejected
LONRF389949ES	0.0893223	0	-1.001	1.41686	0	Rejected
PICALM18172ES	0.200419	0	-1.4168	1.001	0	Rejected
ZSWIM739406ES	0.0652991	0	-1.001	1.001	0	Rejected
NFIA3224AP	-0.0691045	0	-1.001	1.001	0	Rejected
TMEM2341575ES	0.211252	0	-1.001	1.001	0	Rejected
EVA1A54148AP	-0.0811736	0	-1.001	1.26694	0	Rejected
METTL1726479AA	0.188719	0	-1.001	1.47477	0	Rejected
C19orf8247378ES	-1.05e-17	0	-1.001	1.001	0	Rejected
MAP257228ES	-0.0381464	0	-1.001	1.17749	0	Rejected
PPCDC31827AP	0.214468	0	-1.001	1.5119	0	Rejected
ACP152512RI	-0.0987842	0	-1.001	1.001	0	Rejected
SLC37A219256ES	0.142232	0	-1.001	1.36792	0	Rejected
MTOR648AP	-0.0930158	0	-1.41691	1.26378	0	Rejected
MYO676805ES	0.190667	0	0	1.001	0	Rejected
EP400NL25237AP	-0.0418313	0	-1.001	1.001	0	Rejected
C14orf2327050AT	0.14735	0	-1.001	1.41697	0	Rejected
NFASC9492AT	-0.116154	0	-1.001	1.001	0	Rejected
NPDC188260AP	0.03524	0	-1.001	1.04283	0	Rejected
CCDC10652132AA	0.0360581	0	-1.001	1.21918	0	Rejected
LILRB451930ES	-0.124547	0	-1.41671	1.3943	0	Rejected
CASK88865ES	0.0167105	0	-1.001	1.001	0	Rejected
TRIM1110206AP	0.369911	0	-1.15528	1.25928	0	Rejected
SEC31A69734ES	0.0701543	0	-1.001	1.001	0	Rejected
ZNF56749416AP	0.200166	0	-1.001	1.001	0	Rejected
SNRPN29700AP	0.250672	0.579255	-1.001	1.34967	0	Rejected
HARS273763AA	-0.0933722	0	-1.48576	1.21447	0	Rejected
KDM6A88878ES	-0.129527	0	-1.37213	1.001	0	Rejected
ESRP197999ES	-0.0953335	0	-1.001	1.001	0	Rejected
RAB3018040AP	0	0	-1.001	1.001	0	Rejected
TUBGCP213529AP	-0.190667	0	-1.001	1.001	0	Rejected
MYL622385RI	0.132448	0	-1.001	1.001	0	Rejected
LRP83058ES	0.122285	0	-1.001	1.001	0	Rejected
ANKRD13D17155AP	0.0523168	0	-1.41585	1.001	0	Rejected
FAR114455AP	0.323171	0	-0.01827	1.001	0	Rejected
ZFAND411367AT	0.156355	0	-1.001	1.001	0	Rejected
DECR184407ES	0.00212146	0	-1.001	1.001	0	Rejected
MYOF12552ES	0.0986504	0	-1.001	1.41688	0	Rejected
SGCD74302AT	-0.0779872	0	-1.001	1.001	0	Rejected
LMAN2L54575ES	-0.016429	0	-1.34601	1.001	0	Rejected
SIRT313624AD	0.259917	0	-1.001	1.001	0	Rejected
SUMF279808ES	0.113881	0	-1.001	1.001	0	Rejected
CHD339067AP	0.0291704	0	-1.38943	1.001	0	Rejected
MFSD1246692AP	0.183482	0	-1.4168	1.36612	0	Rejected
SETD460521AA	0.0773494	0	-1.001	1.41705	0	Rejected
RALGPS187608AT	-0.147758	0	-1.001	1.001	0	Rejected
BCAR137595AP	-0.00828458	0	-1.21447	1.001	0	Rejected
FYN77272AP	1.05e-17	0	-1.001	1.001	0	Rejected
LIPC30897ES	0.0674726	0	-1.001	1.41692	0	Rejected
ILK14170AA	-0.115141	0	-1.41697	1.001	0	Rejected
CYP46A129230AT	0.235119	0	-1.001	1.53422	0	Rejected
ABCB789517AA	0.254312	0	-1.001	1.34406	0	Rejected
NDE134185AT	0.0476667	0	-1.001	1.001	0	Rejected
UTS2521AT	-0.0124829	0	-1.001	1.001	0	Rejected
FAM111A16027AA	0.407643	0.646776	-1.09279	1.40888	0	Rejected
STYXL180154AD	0.190667	0	-1.001	1.001	0	Rejected
KIF20B12497AT	0.13971	0	-1.30915	1.34101	0	Rejected
UBTF41827AP	-0.369191	0	-1.32565	1.001	0	Rejected
PRDM570471AT	-0.0291464	0	-1.001	1.41703	0	Rejected
TRMT4468769AP	0.00426821	0	-1.001	1.34004	0	Rejected
SUMF279806ES	-0.0474832	0	-1.001	1.001	0	Rejected
PTGER33416AT	-0.00885298	0	-1.001	1.5643	0	Rejected
CDH745743AT	0.0476667	0	-1.001	1.001	0	Rejected
SEMA6A73055AP	-0.0260672	0	-1.001	1.331	0	Rejected
GIT140046ES	-1.05e-17	0	-1.001	1.001	0	Rejected
FXR167750ES	0.282506	0	-1.271	1.2742	0	Rejected
SBDS79907ES	-0.0181929	0	-1.001	1.001	0	Rejected
ASCC261686ES	-0.0506199	0	-1.001	1.001	0	Rejected
IL3233392AD	-0.0396726	0	-1.64335	1.27335	0	Rejected
AP4B14309RI	-0.143	0	-1.001	1.001	0	Rejected
SMAD631294AP	0.180621	0	-1.001	1.34217	0	Rejected
ZNF39882169AP	-0.0909827	0	-1.001	1.08111	0	Rejected
ZNF77432484AT	0.0399098	0	-1.54207	1.30288	0	Rejected
ATAD3A174AP	0.0953335	0	-1.001	1.001	0	Rejected
PACRGL68881ES	0.0221153	0	-1.001	1.001	0	Rejected
PDE4DIP4410AT	-0.000921427	0	-1.001	1.41655	0	Rejected
FADS216291AP	0.071952	0	-1.001	1.27292	0	Rejected
MDGA176017AT	0.190905	0	-0.626414	1.001	0	Rejected
CCDC9225121AP	0.360242	0	-1.001	1.41704	0	Rejected
ZNF13171926RI	-0.0602496	0	-1.001	1.41635	0	Rejected
ZDHHC478753AD	0.00786047	0	-1.41697	1.34599	0	Rejected
AFMID43791AD	-0.190667	0	-1.001	1.001	0	Rejected
HSD11B1L46868AT	0.0884482	0	-1.52784	1.38325	0	Rejected
ZNF71448746AT	0.497375	1.001	-1.24529	1.28952	0	Rejected
C11orf6319192AT	0.0304193	0	-1.001	1.001	0	Rejected
ARVCF96084ES	-0.0545704	0	-1.34498	1.41705	0	Rejected
SMAD445557AP	0.014545	0	-1.001	1.001	0	Rejected
ZNF6912132ES	-0.0215655	0	-1.001	1.001	0	Rejected
NSMF88309AT	-0.143	0	-1.001	0	0	Rejected
CCND376156AP	-0.164208	0	-1.41676	1.25788	0	Rejected
BCAS342871ES	-0.0118046	0	-1.22295	1.25675	0	Rejected
CEP5718391AD	0.12992	0	-1.23618	1.001	0	Rejected
ENTPD658865AA	0.0487954	0	-1.25263	1.27633	0	Rejected
NECAB359006RI	0.178332	0	-1.20641	1.3866	0	Rejected
ODF3B62857AP	-0.0953335	0	-1.001	1.001	0	Rejected
NAE136874ES	0.0476667	0	-1.001	1.001	0	Rejected
LSMD139059AP	0.0755219	0	-1.41705	1.001	0	Rejected
FOXJ32067AP	-0.0329502	0	-1.001	1.25166	0	Rejected
C17orf7044129AD	0.187127	0	-1.001	1.41698	0	Rejected
IRF350998ES	1.05e-17	0	-1.001	1.001	0	Rejected
SEPT561072AP	0.577958	1.001	-1.19342	1.31639	0	Rejected
PPFIA350895RI	0.034991	0	-1.001	1.001	0	Rejected
SUOX22333AP	0.193574	0	-1.41829	1.41653	0	Rejected
TMPRSS1318949AT	-0.119855	0	-1.001	1.001	0	Rejected
CDC20B72026ES	0.0556003	0	-1.001	1.16761	0	Rejected
RHBDL21860AP	-0.338663	0	-1.41544	1.34213	0	Rejected
CDK1038115RI	-0.124251	0	-1.41703	1.001	0	Rejected
ZNF36511877AT	-0.299943	0	-1.41703	1.001	0	Rejected
MPV1752976AA	0.07479	0	-1.001	1.41679	0	Rejected
ASB1188552AT	0.0772991	0	-1.001	1.001	0	Rejected
RAP1GAP980AP	0.0792466	0	-1.001	1.001	0	Rejected
ZNF69210563RI	0.0603305	0	-1.001	1.26694	0	Rejected
C14orf15928835AP	-0.272448	0	-1.41703	1.31248	0	Rejected
JMJD730118RI	0.0286207	0	-1.001	1.001	0	Rejected
MFSD1143691AD	0.0464949	0	-1.41569	1.001	0	Rejected
ENO338619AT	0.177179	0	-1.001	1.37376	0	Rejected
HSD11B1L46870AT	-0.0180484	0	-1.001	1.001	0	Rejected
ANKRD13D17156AP	0.0252782	0	-0.470159	1.001	0	Rejected
TMEM11624563ES	-0.0476667	0	-1.001	1.001	0	Rejected
SIRT249713AA	-0.193478	0	-1.001	0	0	Rejected
KRBA182204ES	1.05e-17	0	-1.001	1.001	0	Rejected
CECR560967AP	-0.173888	0	-1.28418	1.001	0	Rejected
CLEC7A20314ES	-0.118411	0	-1.001	0.496686	0	Rejected
NDUFAF558707ES	0.0792728	0	-1.67172	1.34908	0	Rejected
CLPTM150380AP	-1.05e-17	0	-1.001	1.001	0	Rejected
MTHFD2L69496AT	0.00429637	0	-1.001	1.001	0	Rejected
ZNF62385470AP	0.0476667	0	-1.001	1.001	0	Rejected
BRD448065AP	-0.1086	0	-1.41567	1.001	0	Rejected
APTX86087ES	-0.124255	0	-1.001	1.39465	0	Rejected
TMEM17755139AD	0.0476667	0	-1.001	1.001	0	Rejected
WHSC1L183395ES	-0.0476667	0	-1.001	1.001	0	Rejected
NXT289866AP	-0.00903747	0	-1.001	1.001	0	Rejected
GGA162120AP	-0.105271	0	-1.20968	1.001	0	Rejected
HYOU119084ES	-0.159025	0	-1.41705	1.21634	0	Rejected
RARA40857AP	0.324774	0	-1.62983	1.41703	0	Rejected
PLAGL178001RI	-0.115136	0	-1.41685	1.001	0	Rejected
TLE246654RI	-3.17e-17	0	-1.001	1.001	0	Rejected
ARHGEF3986272AT	-0.0953335	0	-1.001	1.001	0	Rejected
IDS90287AP	0.0258931	0	-1.001	1.001	0	Rejected
MRRF87470ES	0.244402	0	-1.001	1.61304	0	Rejected
XPNPEP362400AP	-0.119097	0	-1.001	1.001	0	Rejected
ULK239776AT	0.0185729	0	-1.001	1.41351	0	Rejected
MAST472283AT	0.000190774	0	-1.001	1.001	0	Rejected
RARB63743AP	-0.0349605	0	-1.001	1.001	0	Rejected
C12orf4324819ES	-0.0164543	0	-1.3479	1.34406	0	Rejected
TMEM8B86321AT	0.0825959	0	-1.34117	1.19883	0	Rejected
NME966980AT	-0.0191496	0	-1.35975	1.001	0	Rejected
ARPP1930692RI	0.0597823	0	-1.35	1.41671	0	Rejected
RBMX90220RI	0.00641137	0	-1.33623	1.001	0	Rejected
KANK185710AP	-0.0605416	0	-1.34779	1.41673	0	Rejected
PLAGL177995ES	0.224519	0	-1.001	1.001	0	Rejected
NEK325993ES	0.0476667	0	-1.001	1.001	0	Rejected
BEND676573AT	0.189398	0	-1.001	1.25332	0	Rejected
GPR13716626ES	0.0783453	0	-1.38522	1.21263	0	Rejected
POLM79458ES	-0.162811	0	-1.41703	0	0	Rejected
UBTF41830AP	0.0602955	0	-1.001	1.001	0	Rejected
REC826881RI	0.190667	0	-1.001	1.001	0	Rejected
ABCD428379AA	0.125713	0	-1.001	1.41696	0	Rejected
ZNF65580688ES	-0.143	0	-1.001	1.001	0	Rejected
ZNF54852245ES	-0.044291	0	-1.40359	1.27304	0	Rejected
POC1B23621AP	-0.106881	0	-1.001	0.475461	0	Rejected
CCNJ12667AA	0.0476667	0	-1.001	1.001	0	Rejected
C4orf2269679AT	0.0214645	0	-1.001	1.001	0	Rejected
NEK325988AP	-0.143	0	-1.001	1.001	0	Rejected
HCAR124982AT	-0.173129	0	-1.47888	1.001	0	Rejected
GKAP186693ES	0.123189	0	-1.41705	1.001	0	Rejected
FAM153B74628AT	-0.0953335	0	-1.001	1.001	0	Rejected
TARBP222068AP	0.229214	0	-1.001	1.24081	0	Rejected
KSR139851AA	0.0891796	0	-1.001	1.41661	0	Rejected
SSH240060AT	0.118497	0	-1.001	1.001	0	Rejected
INPP4B70690AT	-0.112455	0	-1.35933	1.33212	0	Rejected
EPB411398AP	0.0844385	0	-1.001	1.417	0	Rejected
ENTPD112653AP	0.0314072	0	-1.001	1.001	0	Rejected
SIN3B48212AP	0.0511111	0	-1.001	1.001	0	Rejected
SUMF279786ES	0.0116495	0	-1.001	1.001	0	Rejected
TMEM11624565ES	-0.141628	0	-1.38736	1.41618	0	Rejected
C9orf8986901AD	-0.161258	0	-1.001	1.34406	0	Rejected
TSPAN1412366AP	0.0953335	0	-1.001	1.001	0	Rejected
LIMA121689AP	0.0830724	0	-1.001	1.001	0	Rejected
CCDC90B18085AD	-0.141223	0	-1.001	0.589818	0	Rejected
BTNL975037AT	0.0953335	0	-1.001	1.001	0	Rejected
CLNK68789AT	0.0654126	0	-1.66476	1.001	0	Rejected
RUFY369445AP	0.242941	0	-1.41686	1.41685	0	Rejected
PTCH22586AT	-0.0962265	0	-1.001	0	0	Rejected
DMKN49198ES	-0.14429	0	-1.41692	1.001	0	Rejected
GTF2H2C72400AD	-0.0312238	0	-1.35289	1.41681	0	Rejected
QKI78405AT	0.201117	0	-1.001	1.41692	0	Rejected
SMG638382AP	-0.143748	0	-1.001	1.001	0	Rejected
RNF468565AP	0.0350474	0	-1.001	1.737	0	Rejected
EIF1AD16977ES	-0.0855749	0	-1.40931	1.001	0	Rejected
INO80E36004ES	-0.116636	0	-1.41633	1.35829	0	Rejected
ZNF39882171AP	0.257238	0	-1.001	1.39799	0	Rejected
SNX558751RI	0.0728397	0	-1.33316	1.001	0	Rejected
YIPF13074ES	0.0674801	0	-1.41692	1.41672	0	Rejected
FBLN528893ES	-0.189242	0	-1.001	1.001	0	Rejected
BNC285935AT	-0.255009	0	-1.001	1.001	0	Rejected
ARHGAP2211481AP	-0.113901	0	-1.41704	1.21159	0	Rejected
GEMIN750400AD	-0.155474	0	-1.01254	1.001	0	Rejected
ARID1A1295AP	0.111434	0	-1.001	1.33912	0	Rejected
RPL2125525AD	-0.144237	0	-1.001	1.001	0	Rejected
ZNF26825341AP	0.140679	0	-1.001	1.001	0	Rejected
STAG397624ES	-0.128807	0	-1.61985	1.22865	0	Rejected
SIAH136340AP	0.10695	0	-1.001	1.24495	0	Rejected
WRAP73320RI	0.471978	1.001	-1.41663	1.65493	0	Rejected
COPS7A19932AP	0.142459	0	-1.001	1.001	0	Rejected
EFR3B52846AT	-0.0524989	0	-1.001	1.001	0	Rejected
SULT1A135820ES	0.0325913	0	-1.6514	1.21541	0	Rejected
IFNAR160399AP	0.114586	0	-1.001	1.60729	0	Rejected
NKIRAS240982ES	0.0329968	0	-1.001	1.001	0	Rejected
TNFRSF1925465AP	0.14482	0	-1.001	1.001	0	Rejected
VPS5338218AT	0.176638	0	-1.001	1.37626	0	Rejected
PHF1573402ES	0.158511	0	-1.41683	1.41658	0	Rejected
DMKN49184ES	0.0842327	0	-1.001	1.73601	0	Rejected
NFKBIZ65981AP	-0.148517	0	-1.11049	1.001	0	Rejected
SLC26A784436AT	0.0773075	0	-1.3984	1.001	0	Rejected
EIF1AD16978AD	0.0705651	0	-1.001	1.001	0	Rejected
CCDC12089057AP	-0.0560537	0	-1.33738	1.41705	0	Rejected
WNK286905AT	0.0476667	0	-1.001	1.001	0	Rejected
WDR7416454AP	-0.126395	0	-1.001	1.34972	0	Rejected
ZBTB1165967RI	0.0240388	0	-1.001	1.001	0	Rejected
KRBOX164326AT	0.180822	0	-1.001	1.62894	0	Rejected
GIGYF258025ES	0.133854	0	-0.192075	1.001	0	Rejected
MOK29362AP	0.0669961	0	-1.26895	1.38346	0	Rejected
SVIL11109AP	-0.144559	0	-1.41659	1.41671	0	Rejected
AMIGO221336ES	0.0951024	0	-1.001	1.001	0	Rejected
AKNAD13953AT	0.2689	0	-1.001	1.33225	0	Rejected
SEMA4G12845RI	-0.210452	0	-1.41649	1.001	0	Rejected
NSRP140086ES	0.132482	0	-1.001	1.001	0	Rejected
IL1RL154793AT	-0.00110701	0	-1.001	1.001	0	Rejected
CCND376158ES	-0.0476667	0	-1.001	1.001	0	Rejected
NME1NME242510RI	0.0166382	0	-1.41703	1.001	0	Rejected
CREM11285ES	0.233731	0.333356	-1.001	1.26799	0	Rejected
CD919817AP	0.026507	0	-1.001	1.001	0	Rejected
GGT161456AD	0.0690313	0	-1.001	1.33898	0	Rejected
ZNF2851621AP	0.0223448	0	-1.001	1.001	0	Rejected
C20orf9658435AP	0.0436497	0	-1.001	1.001	0	Rejected
KIAA15221632AP	-0.0672228	0	-1.4163	1.001	0	Rejected
NBEAL296342ES	0.0278783	0	-1.41656	1.001	0	Rejected
MIPOL127300AT	0.0487528	0	-1.001	1.001	0	Rejected
PTK776241AP	0.190667	0	-1.001	1.001	0	Rejected
NARF44395AT	0.069653	0	-1.001	1.001	0	Rejected
LETMD121763ES	-0.0238672	0	-1.41703	1.41704	0	Rejected
DIXDC118706AP	0.143	0	-1.001	1.001	0	Rejected
IGFLR149257AP	0.0950332	0	-1.001	1.41686	0	Rejected
C18orf2545391ES	0.0519129	0	-1.001	1.09017	0	Rejected
ATP8A169143ME	-0.0640235	0	-1.17105	1.001	0	Rejected
CTNND115933ES	-0.0325201	0	-1.35088	1.001	0	Rejected
RTN453592ES	0.0821739	0	-1.001	1.001	0	Rejected
RIF155572ES	-0.0126967	0	-1.27519	1.001	0	Rejected
PANK258613AP	-0.25381	0	-1.35892	1.34304	0	Rejected
ERLIN283350RI	0.318987	0	-1.001	1.50832	0	Rejected
ZSCAN232289AT	0.0190485	0	-1.24021	1.67803	0	Rejected
TXLNA1558AP	-0.288775	0	-1.001	1.001	0	Rejected
NR1H315700AA	0.0944308	0	-1.001	1.001	0	Rejected
ADD253903AT	0.091123	0	-1.001	1.18714	0	Rejected
ARNTL14442AA	-0.0252922	0	-1.001	1.41651	0	Rejected
ZNF51944757AT	0.190667	0	-1.001	1.001	0	Rejected
SMN172421RI	0.152066	0	-1.1937	1.001	0	Rejected
ADCK449944AP	0.10356	0	-1.08589	1.25864	0	Rejected
ELN80045ES	-0.00132764	0	-1.001	1.001	0	Rejected
IRAK421254ES	-0.0749341	0	-1.417	1.001	0	Rejected
PCGF368406AA	0.00764755	0	-1.417	1.001	0	Rejected
ALDH6A128366AP	0.127998	0	-1.36579	1.41604	0	Rejected
MTA129647ES	-0.0674695	0	-1.41686	1.001	0	Rejected
TMX215919ES	-0.0033822	0	-1.59589	1.22927	0	Rejected
OGG163158AT	0.00852909	0	-1.001	1.001	0	Rejected
IL1632202AA	-0.117504	0	-1.001	1.001	0	Rejected
KIF2331390AP	0.447582	0.408549	-1.34996	1.54722	0	Rejected
RSU110878AD	0.0683854	0	-1.53902	1.001	0	Rejected
DPYSL283132AP	0.0766415	0	-1.39353	1.001	0	Rejected
VAMP239105RI	0.0953335	0	-1.001	1.001	0	Rejected
CLEC7A20312AT	0.0560551	0	-1.36279	1.62775	0	Rejected
FUT828012AP	-0.10552	0	-1.001	1.001	0	Rejected
DBNDD259534AP	-0.196527	0	-1.41504	0	0	Rejected
NAT943289RI	0.237875	0	0	1.41703	0	Rejected
NDRG226502RI	-0.0674642	0	-1.41675	1.001	0	Rejected
CYTH378718AP	-0.0746821	0	-1.41655	1.001	0	Rejected
UBE2D370148AD	0.153379	0	-1.001	1.21896	0	Rejected
SEMA4F54138ES	0.0823867	0	-1.27288	1.001	0	Rejected
NKIRAS240983ES	-0.211259	0	-1.001	1.001	0	Rejected
RPS6KA11281AP	-0.108253	0	-1.001	1.001	0	Rejected
TMEM2519005AP	-0.169566	0	-1.001	1.22516	0	Rejected
TMEM9150059AA	0.0104925	0	-1.001	1.27404	0	Rejected
TTC828742ES	-0.0953335	0	-1.001	1.001	0	Rejected
REPIN182247ES	-0.145188	0	-1.001	1.001	0	Rejected
LYNX185365AT	0.0362358	0	-1.001	1.41682	0	Rejected
STK32A73954AT	-0.143	0	-1.001	1.001	0	Rejected
AKT129569AD	0.153625	0	-1.19393	1.41705	0	Rejected
ZNF8548732AP	0.30743	0	-1.001	1.66897	0	Rejected
IL1RN55028AP	0.155242	0	-1.001	1.25807	0	Rejected
UBE2D479375ES	0.177901	0	-1.001	1.001	0	Rejected
HN1L33119AP	0.0877947	0	-1.001	1.41621	0	Rejected
DNASE1L365424RI	-0.190667	0	-1.001	1.001	0	Rejected
AFF169849AP	0.215155	0	-1.05395	1.41671	0	Rejected
MFSD954807ES	0.014129	0	-1.001	1.001	0	Rejected
C4orf2170374AT	-0.41996	0	-1.41682	1.35053	0	Rejected
STAU284158ES	-0.190667	0	-1.001	1.001	0	Rejected
DMTF180288AP	0.237286	0	-1.001	1.21188	0	Rejected
CCP11034316ES	0.0842658	0	-1.3412	1.63131	0	Rejected
PHACTR175368AT	0.0548724	0	-1.001	1.15232	0	Rejected
UBE2D479381ES	0.186197	0	-1.001	1.001	0	Rejected
MLH328470ES	0.142278	0	-1.41535	1.40019	0	Rejected
OXCT171881AP	-0.0476667	0	-1.001	1.001	0	Rejected
FNDC3A25871AP	0.188167	0	-1.001	1.59812	0	Rejected
HPS461501AP	-0.143	0	-1.001	1.001	0	Rejected
HIST1H2BN75711AT	0.126387	0	-1.001	1.65312	0	Rejected
MMP2840332AT	0.0724251	0	-1.34217	1.51372	0	Rejected
NIPA129687AP	0.0477425	0	-1.36791	1.41102	0	Rejected
SPATA2042429AA	-0.181825	0	-1.6171	1.20971	0	Rejected
KIAA039127214AP	0.261784	0	-1.16346	1.38351	0	Rejected
BCKDHA50063AP	0.0460817	0	-1.001	1.39235	0	Rejected
SCLT170589AT	-0.0785101	0	-1.33559	1.001	0	Rejected
ZDHHC1171448AT	0.0810092	0	-1.001	1.40613	0	Rejected
SLC11A221724AP	-0.0821655	0	-1.41654	1.001	0	Rejected
PLEKHM141976ES	0.196564	0	-1.001	1.1741	0	Rejected
ZNF70047760AP	0.031334	0	-1.41604	1.25701	0	Rejected
AGAP222720AP	-0.188282	0	-1.27224	1.41544	0	Rejected
CD4415274ES	-0.0512229	0	-1.41652	1.001	0	Rejected
ZSWIM739392RI	-0.032828	0	-1.41687	1.38439	0	Rejected
SH2B135876RI	0.276506	0	-1.001	1.47789	0	Rejected
USP4058043AP	0.0255741	0	-1.24319	1.75719	0	Rejected
MPPED214793AT	0.0925471	0	-1.001	1.41688	0	Rejected
P2RY617683AP	-0.0904712	0	-1.001	1.34191	0	Rejected
ATXN2L35853AD	-0.256152	0	-1.41446	1.001	0	Rejected
PTK2B83156ES	0.234641	0	-1.001	1.39221	0	Rejected
SH3BP162134AT	-0.0847827	0	-1.57658	1.001	0	Rejected
PKMYT133330AA	0.264302	0	-1.27089	1.3245	0	Rejected
VPS5116759ES	-0.115633	0	-1.001	1.001	0	Rejected
IMMP2L81423AP	-0.0439133	0	-1.27098	1.34981	0	Rejected
OCIAD169238AD	-0.251851	0	-1.41671	1.35399	0	Rejected
NFIC46681ES	-0.162398	0	-1.39425	1.41618	0	Rejected
FMO57374RI	-0.116986	0	-1.40565	1.567	0	Rejected
CYFIP129675AP	-0.184964	0	-1.001	1.001	0	Rejected
SAMD4B49806ES	-0.238711	0	-1.34126	1.33334	0	Rejected
WEE114328AP	0.151832	0	-1.001	1.001	0	Rejected
TNK268202AP	0.169828	0	-1.001	1.001	0	Rejected
PFKFB464703AP	0.0901022	0	-1.001	1.33192	0	Rejected
PHYKPL74860ES	-0.0673914	0	-1.001	1.001	0	Rejected
STK32C13483AP	-0.00435811	0	-1.001	1.001	0	Rejected
SMIM748190AD	-0.0757068	0	-1.001	1.001	0	Rejected
LILRA651841AT	-0.0609082	0	-1.001	1.001	0	Rejected
SUPT4H142665AD	-0.101021	0	-1.33047	1.001	0	Rejected
ERG60587AP	-0.134946	0	-1.417	1.001	0	Rejected
FBXO314929RI	0.0224634	0	-1.001	1.001	0	Rejected
STRADA42976ES	0.0796357	0	-1.001	1.67235	0	Rejected
HES46RI	0.0119717	0	-1.24636	1.2173	0	Rejected
NCBP268268AD	0.0403882	0	-1.4162	1.41686	0	Rejected
CEBPG48938AP	-0.26619	0	-1.001	1.41703	0	Rejected
VPS13A86646AP	-0.0797156	0	-1.001	1.32898	0	Rejected
SETD563091ES	-0.0410766	0	-1.001	1.001	0	Rejected
PHB220044ES	-0.23006	0	-1.41566	0	0	Rejected
AMPD314347AP	0.0953335	0	-1.001	1.001	0	Rejected
BTBD1124192AT	-0.145542	0	-1.37286	1.001	0	Rejected
PLTP59651ES	0.0266272	0	-1.001	1.001	0	Rejected
ACSS259036AP	0.182578	0	-1.001	1.41705	0	Rejected
TNC87334ES	-0.162786	0	-1.4165	1.001	0	Rejected
ZNF21333457AA	-0.206896	0	-1.001	1.001	0	Rejected
SLC25A2587692AP	0.136795	0	-1.41572	1.12728	0	Rejected
RAB5C41014ES	-0.0160352	0	-1.001	1.001	0	Rejected
IL17RE63243AA	0.00698348	0	-1.21351	1.69735	0	Rejected
RELL169002AT	-0.313993	0	-1.90077	1.27517	0	Rejected
PCDHA373772AT	-0.143	0	-1.001	0	0	Rejected
ZSWIM739400ES	-0.0255557	0	-1.001	1.001	0	Rejected
UPP1101243AD	-0.192255	0	-1.14566	1.001	0	Rejected
PHLPP237469AP	-0.0476667	0	-1.001	1.001	0	Rejected
MED1138579AA	-0.0946578	0	-1.7366	1.39349	0	Rejected
ZNF34358547AT	0.0174394	0	-1.001	1.001	0	Rejected
BANP37984AP	0.0476667	0	-1.001	1.001	0	Rejected
RER1257AP	0.341581	0	-1.27408	1.39772	0	Rejected
FAM153B74626AT	-0.0476667	0	-1.001	1.001	0	Rejected
AGPAT360800AP	-0.019133	0	-1.001	1.39229	0	Rejected
DUSP1861795AT	0.0634392	0	-1.34969	1.41703	0	Rejected
PHF376607ES	0.205168	0	-1.001	1.22091	0	Rejected
CERS521684ES	0.0158414	0	-1.41692	1.001	0	Rejected
TMCO4914AP	-0.111734	0	-1.34013	1.417	0	Rejected
MPV1752963AP	0.0795481	0	-1.001	1.37769	0	Rejected
PPIA97441ES	0.298659	0	-1.001	1.64109	0	Rejected
KIF2A72179AD	-0.16027	0	-1.41581	1.417	0	Rejected
PRKG111579AP	-0.0625922	0	-1.41685	1.001	0	Rejected
NUTM2A12449AT	-0.185047	0	-1.6269	1.34801	0	Rejected
WDR9613040AT	0.20444	0	-1.001	1.67036	0	Rejected
ZNF25448836AP	0.0603792	0	-1.001	1.26796	0	Rejected
PCNXL210320AP	0.215315	0	-1.001	1.41664	0	Rejected
ZNF54452433AA	-0.0198057	0	-1.41692	1.001	0	Rejected
HMGN160609AP	0.087807	0	-1.50757	1.41704	0	Rejected
STRADA42972ES	0.0743094	0	-1.001	1.001	0	Rejected
FMNL141953AP	0.0476667	0	-1.001	1.001	0	Rejected
NUBP233139ES	0.123535	0	-1.511	1.41705	0	Rejected
MITF65588AP	0.0953852	0	-1.001	1.001	0	Rejected
FAM86B182686ES	-0.093223	0	-1.69443	1.59649	0	Rejected
RAD51B28111AT	0.0953335	0	-1.001	1.001	0	Rejected
FTO36426AP	-0.143	0	-1.001	1.001	0	Rejected
CDKN2A86000AP	0.0866659	0	-1.73651	1.41697	0	Rejected
SERPINH117866AP	0.0301568	0	-1.001	1.41705	0	Rejected
ZNF77352279AT	-0.139789	0	-1.41705	1.61305	0	Rejected
DNM39000AT	-1.05e-17	0	-1.001	1.001	0	Rejected
CMC237702AP	0.0282632	0	-1.001	1.41478	0	Rejected
TXNRD261090AT	-0.0990988	0	-1.001	1.001	0	Rejected
NFE2L142158AP	-0.199761	0	-1.41692	1.001	0	Rejected
UBAP286127AP	-0.166611	0	-1.41691	1.001	0	Rejected
PNKD57462AT	-0.0999992	0	-1.41697	1.001	0	Rejected
TTI283333RI	0.196422	0	-1.001	1.001	0	Rejected
KIAA132845284AT	-0.0189008	0	-1.41623	1.001	0	Rejected
GDPD517862ES	-0.0312397	0	-1.001	1.34597	0	Rejected
LGMN29011ES	-0.0326591	0	-1.39786	1.001	0	Rejected
AHCYL14089AP	0.15948	0	-1.001	1.34709	0	Rejected
LRRC6984428ME	-1.05e-17	0	-1.001	1.001	0	Rejected
ARHGEF150099AP	0.0337063	0	-1.33564	1.001	0	Rejected
TEP126437ES	-0.111246	0	-1.33517	1.001	0	Rejected
NAT1452109RI	0.000367992	0	-1.001	1.001	0	Rejected
BIRC543862ES	0.0476667	0	-1.001	1.001	0	Rejected
ARHGAP2469813AP	-0.0476667	0	-1.001	1.001	0	Rejected
ZDHHC1612709ES	0.529205	1.001	-1.58475	1.55492	0	Rejected
TAOK324699AP	0.471732	0.913136	-1.001	1.27397	0	Rejected
POLL12904ES	-0.148145	0	-1.41585	0.718246	0	Rejected
VSTM411499AT	-0.0132693	0	-1.27966	1.001	0	Rejected
NRG431911AT	0.0476667	0	-1.001	1.001	0	Rejected
PFKFB310690AP	-0.142306	0	-1.001	1.001	0	Rejected
ENPP576412ES	-0.0417178	0	-1.35239	1.3822	0	Rejected
SCEL26087ES	2.12e-17	0	-1.001	1.001	0	Rejected
GPS144275RI	-0.0607072	0	-1.15744	1.41537	0	Rejected
PRRC2C8988ES	-0.197852	0	-1.001	1.001	0	Rejected
CEP17010448AP	0.0278551	0	-1.41705	1.001	0	Rejected
RCAN276415AP	0.0266456	0	-1.001	1.001	0	Rejected
ZNF57650215RI	0.492824	0.67482	-1.33105	1.81694	0	Rejected
RIBC189220AT	0.120401	0	-1.21447	1.4167	0	Rejected
LIN5469756ES	-0.190667	0	-1.001	0	0	Rejected
MELK86353ES	1.05e-17	0	-1.001	1.001	0	Rejected
SLC27A148315RI	0.0478115	0	-1.26694	1.26998	0	Rejected
HBS1L77782AP	0.323151	0	-1.41276	1.67727	0	Rejected
LMO320612AP	-0.0300661	0	-1.001	1.40473	0	Rejected
IL3233397ES	-0.250337	0	-1.25308	1.001	0	Rejected
WDR2778473ES	0.0953335	0	-1.001	1.001	0	Rejected
UBR4876AP	0.0953335	0	-1.001	1.001	0	Rejected
ASGR138843RI	0.0953335	0	0	1.001	0	Rejected
HMGA222881AT	-0.037131	0	-1.33701	1.001	0	Rejected
SUCLA225850AP	-0.0563148	0	-1.18261	1.001	0	Rejected
DENND385326AP	-0.0656543	0	-1.28061	1.001	0	Rejected
ITGB1BP152625ES	-0.351115	0	-1.3674	1.001	0	Rejected
ZNF2047777AT	-0.0413427	0	-1.001	1.001	0	Rejected
SLC7A826712AP	-0.0396156	0	-1.417	1.001	0	Rejected
ZNF27638139AD	0.354445	0	-1.001	1.00457	0	Rejected
SEPT943726AP	-0.158166	0	-1.60413	1.001	0	Rejected
WDR8927824AP	0.24925	0	-1.32814	1.34202	0	Rejected
DYRK222919ES	-0.149474	0	-1.41703	1.28108	0	Rejected
ACP67384AT	-0.0692322	0	-1.001	1.001	0	Rejected
NLRX119129AD	-0.0953335	0	-1.001	1.001	0	Rejected
ZNF74736151AA	0.175061	0	-1.32874	1.001	0	Rejected
AP1G226772RI	-0.101351	0	-1.59262	1.001	0	Rejected
FAM86B182706ES	-0.0737268	0	-1.34987	1.001	0	Rejected
GIT224381ES	0	0	-1.001	1.001	0	Rejected
SPATA2473604AT	0.065969	0	-1.001	1.001	0	Rejected
KRBOX488894AD	-0.0661391	0	-1.001	1.3392	0	Rejected
TET270190AD	0.0476667	0	-1.001	1.001	0	Rejected
ACIN126707RI	-0.0368806	0	-1.35399	1.001	0	Rejected
CASP856830AA	-0.0281016	0	-1.35347	1.001	0	Rejected
CENPN37740AT	-0.103389	0	-1.001	1.41704	0	Rejected
SUPT3H76393AT	0.0878171	0	-0.214048	1.001	0	Rejected
SLC52A358464RI	0.152512	0	-1.001	1.41696	0	Rejected
KIAA137718435AP	0.115636	0	-1.34505	1.41703	0	Rejected
ITGA655968ES	0.028795	0	-1.001	1.001	0	Rejected
SEC31A69727ES	-0.0162848	0	-1.001	1.001	0	Rejected
DNAJC2587230ES	-0.19157	0	-1.001	1.001	0	Rejected
LHFPL272609AP	0.030129	0	-1.001	1.001	0	Rejected
BROX9894AP	0	0	-1.001	1.001	0	Rejected
ATG9A57635AP	0.140655	0	-1.001	1.001	0	Rejected
CTBP213411AP	-0.259785	0	-1.65456	1.20409	0	Rejected
ELF270608AP	0.0627346	0	-1.001	1.41618	0	Rejected
FAM49B85161ES	-0.000560554	0	-1.001	1.001	0	Rejected
TAF680894AP	0.0343693	0	-1.28025	1.001	0	Rejected
PARD311211ES	-0.115049	0	-1.001	1.001	0	Rejected
EIF1AD16972ES	0.0842882	0	-1.001	1.20452	0	Rejected
D2HGDH58414ES	0.0476667	0	-1.001	1.001	0	Rejected
CHEK119311AT	0.302291	0	-1.001	1.3431	0	Rejected
LMO320622ES	-0.0642886	0	-1.35006	1.001	0	Rejected
DIDO160095AD	0.143	0	-1.001	1.001	0	Rejected
ANGEL128557AP	0.206973	0	-1.39011	1.17584	0	Rejected
SLC38A627795AD	-0.0163828	0	-1.34504	1.001	0	Rejected
PARP226429AD	0.251887	0	-1.32594	1.33833	0	Rejected
PTPLA10931AT	0.552149	1.001	-1.32878	1.73687	0	Rejected
FAM104B89279AD	0.074251	0	-1.63317	1.41673	0	Rejected
MRPL5510111ES	0.293855	0	-1.001	1.41537	0	Rejected
KLC129470RI	0.221677	0	-1.001	1.001	0	Rejected
HMGN160613AA	0.190667	0	-1.001	1.001	0	Rejected
FAM222B39980AP	0.776336	1.001	-1.53058	1.8971	0	Rejected
SYP89105AT	-0.0140982	0	-1.41696	1.41686	0	Rejected
TNKS82594AP	-0.0326008	0	-1.21079	1.37924	0	Rejected
RASAL29075AP	0.427848	1.001	-1.34874	1.37396	0	Rejected
SORT14009AP	0.0476667	0	-1.001	1.001	0	Rejected
KIAA173118305AA	-0.0476667	0	-1.001	1.001	0	Rejected
ZNF14025327ES	0.259915	0	-1.001	1.001	0	Rejected
DEF838180AT	-0.0829875	0	-1.17216	1.001	0	Rejected
MXD374757RI	-0.0848824	0	-1.59584	1.49887	0	Rejected
RFX57609ES	0.38772	0	0	1.13512	0	Rejected
FOS28489AP	0.318705	0	-1.001	1.41682	0	Rejected
RABL2B62921AD	-0.190667	0	-1.001	1.001	0	Rejected
NBPF117342ES	0.0388403	0	0	0.815647	0	Rejected
ATG1315598ES	-0.0784009	0	-1.41681	1.001	0	Rejected
MTFP161749ES	-0.0755258	0	-1.001	1.41696	0	Rejected
LTBR19846AP	0.057517	0	-1.001	1.49924	0	Rejected
DHRS1225952RI	0.113877	0	-1.001	1.35958	0	Rejected
FADS116298AP	0.139199	0	-1.41703	1.3372	0	Rejected
SMARCAD169960AP	0.06104	0	-1.20514	1.34308	0	Rejected
KIAA00409045AP	-0.210421	0	-1.41584	1.001	0	Rejected
ZNF20033462AA	-0.106033	0	-1.33471	1.41697	0	Rejected
C12orf6622858AT	0.175924	0	-1.001	1.35115	0	Rejected
CEP9543070AD	-0.0698971	0	-1.001	1.001	0	Rejected
PNKD57461AP	9.55e-05	0	-1.001	1.001	0	Rejected
GOLGA8B29888AP	0.0826414	0	-1.001	1.001	0	Rejected
ZNF56147367AA	0.44043	0.883318	-1.17061	1.41692	0	Rejected
DIXDC118707AP	0.0243153	0	-1.001	1.001	0	Rejected
IGFLR149256AP	0.0396121	0	-1.17015	1.001	0	Rejected
NT5C43358AP	-0.0179441	0	-1.001	1.001	0	Rejected
CXorf40A90307RI	0.127853	0	-1.34699	1.001	0	Rejected
CASZ1621AT	0.126694	0	-1.35934	1.84517	0	Rejected
C16orf1332917ES	0.0274097	0	-1.17412	1.26285	0	Rejected
PCNP65959ES	-1.05e-17	0	-1.001	1.001	0	Rejected
RABL2B62929ES	-0.095881	0	-1.001	1.001	0	Rejected
UBE3B24312RI	0.132804	0	-1.7897	1.001	0	Rejected
ZNF38419921AP	0.168789	0	-1.001	1.54256	0	Rejected
ASTN287369AT	0.062337	0	-1.001	1.34017	0	Rejected
ZNF51944756AT	-0.0570935	0	-1.001	1.25034	0	Rejected
PLEKHH253393ES	-0.0476667	0	-1.001	1.001	0	Rejected
STAP246789AA	-0.223306	0	-1.001	1.001	0	Rejected
IFT7486038AP	-0.143	0	-1.001	1.001	0	Rejected
PPP1R13L50435AP	-0.0511692	0	-1.62234	1.001	0	Rejected
NMRAL133740AD	0.0853745	0	-1.27105	1.33798	0	Rejected
EFEMP199858ES	-0.135728	0	-1.5216	1.001	0	Rejected
COPS7A19958AD	-0.0313105	0	-1.001	1.001	0	Rejected
MARCH247230AP	0.218575	0	-1.16628	1.708	0	Rejected
RBM664944ES	0.143	0	-1.001	1.001	0	Rejected
APTX86082ES	-0.0068795	0	-1.33999	1.18421	0	Rejected
MID289843AD	-0.0998887	0	-1.001	1.001	0	Rejected
TMEM176B82256AP	-0.124879	0	-1.001	1.001	0	Rejected
ECHDC23028ES	0.227804	0	-1.38263	1.40669	0	Rejected
ATP5J60263ES	0.0149137	0	-1.001	1.4167	0	Rejected
BBS770509AT	0.254437	0	-1.001	1.33918	0	Rejected
ZNF23238656RI	0.0613024	0	-1.001	1.54742	0	Rejected
TFEB76122AP	0.204915	0	-1.54756	1.34984	0	Rejected
RNF14677452ES	-0.0454955	0	-1.001	1.001	0	Rejected
SYNGR162298AT	-0.15855	0	-1.32754	1.001	0	Rejected
GPATCH2L28538AP	0.0798816	0	-1.001	1.41653	0	Rejected
FAM86A33885ES	0.0377849	0	-1.32506	1.18774	0	Rejected
ZNF64636225RI	-0.110673	0	-1.4164	1.001	0	Rejected
AGTRAP670AA	0.255986	0	-1.001	1.34503	0	Rejected
TJAP176279ES	-0.234269	0	-1.37998	1.17229	0	Rejected
TMEM10739115ES	0.254993	0	-1.73707	1.41697	0	Rejected
GRIK277096AT	0.466283	0.817754	-1.36405	1.75003	0	Rejected
MSL140842AT	-0.0953335	0	-1.001	1.001	0	Rejected
EDF188229RI	0.143	0	-1.001	1.001	0	Rejected
INPP156563ES	0.0813104	0	-1.001	1.33448	0	Rejected
DENND1A87515AT	-0.185708	0	-1.41494	1.001	0	Rejected
RPE100824ME	0.444057	0.626663	-1.001	1.36586	0	Rejected
RAPH157081ES	0.0206041	0	-1.001	1.001	0	Rejected
CDK1038119ES	-0.0476667	0	-1.001	0	0	Rejected
EPS8L213729AP	0.00014971	0	-1.001	1.001	0	Rejected
TMEM63B76351AP	-0.22407	0	-1.36038	1.001	0	Rejected
SYT1734293AT	0.029341	0	-1.001	1.61716	0	Rejected
TTC3154096RI	0.199632	0	0	1.001	0	Rejected
NR4A121884AP	-0.175813	0	-1.34602	1.001	0	Rejected
C6orf16376953AP	0.124875	0	-1.001	1.35741	0	Rejected
PPARG63414AP	2.11e-17	0	-1.001	1.001	0	Rejected
SUSD49910AT	-0.0595708	0	-1.001	1.41687	0	Rejected
PYCR144247RI	-0.143	0	-1.001	1.001	0	Rejected
MYO1C38306AP	-0.0476667	0	-1.001	1.001	0	Rejected
CREBZF18138AA	0.0186526	0	-1.001	1.001	0	Rejected
LIPT154681ES	0.0161505	0	-1.001	1.001	0	Rejected
RPL27A14257AA	-0.0478473	0	-1.001	1.001	0	Rejected
PSTK91867AD	-0.0960445	0	-1.34705	1.33212	0	Rejected
PDLIM774781AA	0.231936	0	-1.001	1.41685	0	Rejected
CCDC74A55387RI	-0.16281	0	-1.417	1.001	0	Rejected
FAM110A58470ES	0.179013	0.0304062	-1.41679	1.001	0	Rejected
FAM193B74800ES	0.10876	0	-1.001	1.34102	0	Rejected
KIFC336616ES	0.0394239	0	-1.1741	1.001	0	Rejected
ZNF385A22176AP	0.0724878	0	-1.001	1.62622	0	Rejected
CNOT223370AT	0.185735	0	-1.001	1.34221	0	Rejected
TAZ90600AD	-0.103263	0	-1.001	1.27212	0	Rejected
SFMBT165289AP	0.170109	0	-1.36016	1.41703	0	Rejected
KIAA075338763ES	0.142456	0	-1.001	1.001	0	Rejected
IFNAR260390AA	0.0515014	0	-1.26594	1.001	0	Rejected
ARID1A1293AP	-0.0953335	0	-1.001	1.001	0	Rejected
ACOT113146AT	0.638395	0.870268	-1.20267	1.62546	0	Rejected
RNF3886345AP	0.0318468	0	-1.33322	1.001	0	Rejected
HEPH89328AP	0.171862	0	-1.39591	1.001	0	Rejected
SMAGP21828AP	-0.0351927	0	-1.001	1.26296	0	Rejected
TMEM20547675ES	-0.154049	0	-1.001	1.21629	0	Rejected
RBMS222470ES	-0.123859	0	-1.34877	0.74973	0	Rejected
SFTA327274ES	0.105297	0	-1.41687	1.34214	0	Rejected
SMG193909ES	-0.0681464	0	-1.001	1.001	0	Rejected
LNX169316AP	0.0476667	0	-1.001	1.001	0	Rejected
RGS1132858AT	0.158011	0	-1.21447	1.001	0	Rejected
ZNF18590404ES	0.0615674	0	-1.28003	1.001	0	Rejected
DNAH756629AT	-0.162801	0	-1.41682	1.001	0	Rejected
FAM92A184515AP	0.0800037	0	-1.41677	1.001	0	Rejected
TMCO4917ES	-0.266145	0	-1.001	1.001	0	Rejected
GGT161437AA	-0.065503	0	-1.001	1.67456	0	Rejected
LETM283405RI	0.0476667	0	-1.001	1.001	0	Rejected
SDR39U127004AP	0.048808	0	-1.001	1.001	0	Rejected
RNF21344048ES	0.000315309	0	-1.001	1.001	0	Rejected
SYNPO74100AP	0.0605495	0	-1.41697	1.41678	0	Rejected
EGFL788188AP	0.322656	0	-1.001	1.35275	0	Rejected
WWP237321ES	-0.208281	0	-1.001	1.001	0	Rejected
NAE136877ES	0.0476667	0	-1.001	1.001	0	Rejected
XAF138808ES	0.0471527	0	-1.001	1.001	0	Rejected
TBC1D3F40558AA	-0.0857792	0	-1.001	1.14601	0	Rejected
SLC35E2222AT	0.16189	0	-1.001	1.33454	0	Rejected
NSFL1C58501ES	0.0877005	0	-1.22021	1.88125	0	Rejected
ZNF84647401AT	0.244062	0	-1.001	1.33824	0	Rejected
SNF842263ES	0.286	0	-1.001	1.001	0	Rejected
C6orf8975996ES	-0.00645793	0	-1.001	1.001	0	Rejected
STARD1017643AP	-0.0771035	0	-1.001	1.001	0	Rejected
MDFI76115AP	0.00445667	0	-1.52242	1.37259	0	Rejected
KTN127639ES	0.152371	0	-1.3431	1.001	0	Rejected
C5orf2871952ES	0	0	-1.001	1.001	0	Rejected
EIF4G167891ES	-0.238334	0	-1.001	1.001	0	Rejected
ZNF9148816AT	0.0181921	0	-1.001	1.41643	0	Rejected
MAN2A232517AA	0.113939	0	-1.001	1.41653	0	Rejected
ATMIN37748AP	0.16469	0	-1.001	1.5069	0	Rejected
PID157844ES	-0.051102	0	-1.001	0	0	Rejected
GLS56590AT	0.0426042	0	-1.001	1.001	0	Rejected
ZNF78286982AP	-0.0953335	0	-1.001	1.001	0	Rejected
FOXJ32064AP	0.135897	0	-1.15017	1.001	0	Rejected
SLC12A866545AP	-0.114492	0	-1.001	1.001	0	Rejected
SDR39U127011AD	0.0198368	0	-1.001	1.72526	0	Rejected
USP4058045AP	-0.0489756	0	-1.41643	1.17939	0	Rejected
STRADA42977ES	0.0700269	0	-1.001	1.47056	0	Rejected
WTAP78311AP	0.0358797	0	-1.4153	1.41703	0	Rejected
GSKIP29198AD	0.0476667	0	-1.001	1.001	0	Rejected
HSD17B622505AP	-0.17096	0	-1.001	0.413843	0	Rejected
DBF4B41887AA	0.0309564	0	-1.34406	1.001	0	Rejected
ELF270614AA	0.0697045	0	-1.001	1.001	0	Rejected
PLEKHG249822AP	-0.121208	0	-1.33386	1.41558	0	Rejected
PIWIL418359AP	-0.00426722	0	-1.001	1.001	0	Rejected
PUS1053672AP	-0.02967	0	-1.48568	1.39964	0	Rejected
STXBP247122AP	-0.114063	0	-1.417	1.001	0	Rejected
FAM104A43210ES	-0.0806788	0	-1.26797	1.001	0	Rejected
TNFRSF12A33347ES	0.150895	0	-1.001	1.35777	0	Rejected
RBCK158450AT	0.0111716	0	-1.41703	1.001	0	Rejected
SCRN179097AP	-0.0197821	0	-1.41643	1.001	0	Rejected
HHAT9688AP	0.0958672	0	-1.31462	1.001	0	Rejected
SERPINB545717AT	0.0634019	0	-1.001	1.32763	0	Rejected
MDM49480ES	-1.05e-17	0	-1.001	1.001	0	Rejected
ZMAT561664ES	-0.111689	0	-1.3624	1.001	0	Rejected
PKNOX160765AP	0.121014	0	-0.461712	1.001	0	Rejected
PIDD13766AD	-0.0738091	0	-1.41547	1.001	0	Rejected
APTX86084ES	-0.154779	0	-1.001	1.27107	0	Rejected
SIMC174640ES	0.238334	0	-1.001	1.001	0	Rejected
IL18BP17488RI	-0.0476667	0	-1.001	0	0	Rejected
TMEM13080590AP	-0.120418	0	-1.41681	0	0	Rejected
GRHL284751AD	0.150758	0	-1.001	1.71064	0	Rejected
FAHD2A54505ES	0.0983728	0	-1.001	1.41705	0	Rejected
PPIP5K130270ES	-0.0673013	0	-1.71818	1.001	0	Rejected
NTMT187869ES	0.0885063	0	-1.41629	1.27292	0	Rejected
CCM279581AP	0.41769	0.891465	-1.001	1.85641	0	Rejected
NEDD430745AP	0.390825	0.53373	-1.21805	1.87103	0	Rejected
PARP1119764ES	0.133863	0	-1.001	1.34709	0	Rejected
SEC22A66462AP	-0.0476667	0	-1.001	1.001	0	Rejected
P2RX538486AT	-0.0815552	0	-1.33205	1.001	0	Rejected
PRKCA43100AT	0.0435792	0	-1.001	1.001	0	Rejected
ZDHHC1171450AT	-0.0792545	0	-1.001	1.07882	0	Rejected
ZNF51353004AP	-0.0849687	0	-1.39147	1.001	0	Rejected
PCDHA273769AT	-0.123195	0	-1.001	1.41692	0	Rejected
TPM130997ES	0.0953335	0	-1.001	1.001	0	Rejected
TMEM2341570RI	-1.05e-17	0	-1.001	1.001	0	Rejected
FANCI32419ES	0.250552	0	-1.001	1.001	0	Rejected
AGTPBP186732AA	-0.0230778	0	-1.27123	1.001	0	Rejected
CAMK2D70419AA	-0.0591917	0	-1.001	1.41692	0	Rejected
FNTA83749AP	0.149211	0	-1.001	1.001	0	Rejected
WIZ48090ES	0.0953335	0	0	1.001	0	Rejected
ENDOV44065AA	-0.0692812	0	-1.52358	1.001	0	Rejected
PTPN1855344ES	-0.0476667	0	-1.001	1.001	0	Rejected
CUL182148AP	-0.143027	0	-1.41703	1.41646	0	Rejected
PCM182839ES	-0.0597536	0	-1.39279	1.41705	0	Rejected
SERAC178254AT	0.15969	0	-1.001	1.001	0	Rejected
CHCHD463517ES	0.117836	0	-1.30313	1.001	0	Rejected
COL1A2484845ES	-0.0337645	0	-1.001	1.41705	0	Rejected
RNF21268448AT	-0.133375	0	-1.41697	1.001	0	Rejected
SFTA327272ES	0.0678732	0	-1.39608	1.41697	0	Rejected
FAM26F77318ES	0.0572677	0	-1.001	1.20262	0	Rejected
ZNF67152331RI	0.155325	0	-1.001	1.25981	0	Rejected
TMEM13619160RI	0.310587	0	-1.001	1.34308	0	Rejected
EGFL788186AP	-0.0301631	0	-1.2597	1.001	0	Rejected
ARPC463191AD	1.05e-17	0	-1.001	1.001	0	Rejected
ZNF724P48814AT	0.586455	1.001	-1.001	1.67058	0	Rejected
C17orf6244357ES	0.14054	0	-1.001	1.3499	0	Rejected
ALDH3A239759ES	-2.11e-17	0	-1.001	1.001	0	Rejected
DNAJA333726ES	0.351004	0.630598	-1.41687	1.68383	0	Rejected
PPIL261244RI	0.157091	0	-1.41643	1.001	0	Rejected
CCDC14855662AT	-0.000364014	0	-1.001	1.001	0	Rejected
STK1657672AD	-0.228817	0	-1.73698	1.41692	0	Rejected
PDE1C79186AT	0.000441336	0	-1.33615	1.22194	0	Rejected
NOP219884AP	-0.0600977	0	-1.26205	1.001	0	Rejected
ORMDL156538AA	-0.0944888	0	-1.34019	1.35793	0	Rejected
PKD1L237758AT	-0.0953335	0	-1.001	1.001	0	Rejected
REPIN182246ES	-0.00988239	0	-1.001	1.001	0	Rejected
SRSF113383AA	0.203954	0	-1.001	1.001	0	Rejected
MUC2068183AP	0.0351457	0	-1.26394	1.001	0	Rejected
CCDC53106010ME	0.00698417	0	-1.001	1.001	0	Rejected
CASP856831AD	-0.176298	0	-1.001	1.33386	0	Rejected
CKLFCMTM136738AT	0.222931	0	-1.001	1.001	0	Rejected
FAM65A37081AP	-0.299348	0	-1.28131	0	0	Rejected
LY6K85355RI	0.173863	0	-1.35388	1.001	0	Rejected
C1orf631147ES	0.0412246	0	-1.41525	1.27996	0	Rejected
SYTL11321AP	-0.096838	0	-1.001	1.001	0	Rejected
TOP1MT85418ES	-0.241233	-0.0152057	-1.41705	1.41703	0	Rejected
DDX1120956AP	0.0498579	0	-1.001	1.41651	0	Rejected
IL18BP17485AD	0.0849757	0	-1.4163	1.00677	0	Rejected
C7orf4380905AP	0.0476667	0	-1.001	1.001	0	Rejected
TRA2A78975ES	-0.0349058	0	-1.001	1.26898	0	Rejected
HSD17B622503AP	0.0365601	0	-1.27107	1.65041	0	Rejected
TMEM13619161AA	0.0179259	0	-1.35561	1.001	0	Rejected
EIF3H84957ES	0	0	-1.001	1.001	0	Rejected
BRD873507ES	0.0675728	0	-1.001	1.001	0	Rejected
GORASP164146AP	0.0108604	0	-1.001	1.001	0	Rejected
SFTA3121950ES	0.0172962	0	-1.001	1.41535	0	Rejected
HEXDC44331RI	0.190667	0	0	1.001	0	Rejected
ITGB1BP152617AA	0.205738	0	-1.41703	1.001	0	Rejected
DMKN49147RI	0.203448	0	-1.41677	1.41598	0	Rejected
ZNF22350272AT	-0.0785954	0	-1.001	1.30098	0	Rejected
ZSCAN975722ES	-0.0164712	0	-1.3469	1.001	0	Rejected
HMGCLL176532AT	0.172886	0	-1.001	1.63664	0	Rejected
NR4A121891ES	0.143	0	-1.001	1.001	0	Rejected
METTL21A57188AP	-0.0233847	0	-1.41696	1.3507	0	Rejected
WDR1389001RI	-0.0476667	0	-1.001	1.001	0	Rejected
HYAL265008ES	0.0953335	0	-1.001	1.001	0	Rejected
MEST81804AP	0.0459643	0	-1.001	1.22625	0	Rejected
ELAC145555AT	0.0476667	0	-1.001	1.001	0	Rejected
P2RY617685ES	-0.213255	0	-1.001	1.001	0	Rejected
MRPL5226642RI	-0.102334	0	-1.001	1.001	0	Rejected
BRD162752ES	0.0238442	0	-1.001	1.001	0	Rejected
DRG239557ES	0.112775	0	-1.001	1.001	0	Rejected
SYNGR243775AA	-0.0889354	0	-1.001	1.001	0	Rejected
IDUA68439AP	0.180768	0	-1.001	1.4942	0	Rejected
ZCCHC972671AD	-0.123488	0	-1.38802	1.001	0	Rejected
ZC3H11A9455AP	-0.117485	0	-1.001	1.001	0	Rejected
RBM1924646AT	0.0833691	0	-1.001	1.30921	0	Rejected
TMEM17568431ES	-0.123214	0	-1.35505	1.001	0	Rejected
TBCA72601AA	0.310358	0	-1.001	1.40221	0	Rejected
MAD2L2665ES	-2.11e-17	0	-1.001	1.001	0	Rejected
NHSL177940AP	0.0476667	0	0	1.001	0	Rejected
LUC7L32837AP	0.281526	0	-1.35519	1.35357	0	Rejected
COQ734282AP	-0.132878	0	-1.001	1.21356	0	Rejected
SSBP448431ES	0.158614	0	-1.001	1.2079	0	Rejected
GGA343399RI	0.012431	0	-1.001	1.26205	0	Rejected
CWC2540597AD	0.317364	0	-1.001	1.3361	0	Rejected
AP2S150600ES	-0.289447	0	-1.001	1.001	0	Rejected
NT5DC265224AP	-0.218923	0	-1.41705	1.001	0	Rejected
EFCAB1342071AT	-0.0202883	0	-1.41537	1.001	0	Rejected
NPIPB594076AD	-0.0661787	0	-1.38572	1.001	0	Rejected
ARMCX389663AA	0.206669	0	-1.001	1.33705	0	Rejected
MORN1254AT	-0.0201996	0	-1.001	1.35092	0	Rejected
ZNF34358546AT	-0.0539311	0	-1.3819	1.41685	0	Rejected
FOXN328792ES	0.122372	0	-1.41686	1.33085	0	Rejected
CMKLR124210ES	0.0272543	0	-1.001	1.001	0	Rejected
RBMS222463ES	0	0	0	0	0	Rejected
FAM45A13256AA	-0.121358	0	-1.417	1.001	0	Rejected
ZNF25448837AP	0.215831	0	-1.001	1.001	0	Rejected
CSNK1E62230AP	0.200832	0	0	1.21447	0	Rejected
CCL4L140421AA	-0.0462266	0	-1.001	1.001	0	Rejected
ZBTB438963AP	0.0456107	0	-1.001	1.34406	0	Rejected
RANBP1774505AT	-0.08443	0	-1.417	1.001	0	Rejected
TCF1230783AP	-0.104085	0	-1.41654	1.33085	0	Rejected
GTF2H114599AP	0.226653	0	-1.001	1.72867	0	Rejected
C11orf7415442AD	0	0	-1.001	1.001	0	Rejected
L3HYPDH27739AP	-1.05e-17	0	-1.001	1.001	0	Rejected
ARNT7514ES	0.407779	0	-1.20631	1.41663	0	Rejected
CYB5RL3129AT	0.238334	0	-1.001	1.001	0	Rejected
LEF170294ES	-0.0476667	0	-1.001	1.001	0	Rejected
SLC7A1048934AT	-0.129106	0	-1.33554	1.001	0	Rejected
VPS13A86647AP	0.0368901	0	-1.4141	1.10578	0	Rejected
NUP6251128AA	0.00844257	0	-1.41703	1.001	0	Rejected
LMO320630AD	0.105199	0	-1.38463	1.001	0	Rejected
DNAL128309ES	0.0676117	0	-1.41586	1.001	0	Rejected
LYRM134407AD	0.0443241	0	-1.001	1.41701	0	Rejected
NBPF117344ES	0.0869313	0	-1.001	1.001	0	Rejected
ISLR31676AP	0.143669	0	-1.001	1.18165	0	Rejected
ILK14172ES	0.20335	0	-1.001	1.27107	0	Rejected
RNF3282455AA	0.0476667	0	-1.001	1.001	0	Rejected
STRADA42961RI	-0.00705279	0	-1.001	1.5828	0	Rejected
TOP2B63746AP	0.0953335	0	-1.001	1.001	0	Rejected
APTX86080AA	-0.0950657	0	-1.73699	1.41531	0	Rejected
ZKSCAN180872ES	-0.276607	0	-1.001	1.001	0	Rejected
CSMD21689AT	-0.0590015	0	-1.23903	1.001	0	Rejected
PTPRE13459AP	-0.120441	0	-1.001	1.001	0	Rejected
UBE2E263709AP	-0.0178975	0	-1.35153	1.417	0	Rejected
KLHL869859ES	-0.143	0	-1.001	1.001	0	Rejected
RPAIN38694ES	0.104715	0	-1.48013	1.19927	0	Rejected
SLC25A2127294AT	0.0454232	0	-1.001	1.001	0	Rejected
MEIS229906AP	-0.315096	0	-1.001	1.001	0	Rejected
SAYSD176036AP	0.485625	1.001	-1.001	1.41674	0	Rejected
PLXDC140615AP	0.197858	0	-1.001	1.001	0	Rejected
RWDD471275ES	-0.0185397	0	-1.41685	1.001	0	Rejected
FAM131A67936ES	-0.193218	0	-1.41665	0	0	Rejected
PRR562619ES	0.35891	0.0112533	-1.001	1.39528	0	Rejected
PBX18790ES	0.0419231	0	-1.33334	1.41693	0	Rejected
CNOT223364AP	-0.0369292	0	-1.41705	1.001	0	Rejected
CA6548AT	0.0953335	0	-1.001	1.001	0	Rejected
NAPRT185430RI	-0.244587	0	-1.41705	1.33999	0	Rejected
NPAS327143AT	-0.0591416	0	-1.41705	1.41526	0	Rejected
B3GALNT167503ES	0.0417084	0	-1.001	1.62047	0	Rejected
CDH671624AT	0.263224	0	-0.478297	1.001	0	Rejected
JMJD1C11889AP	-0.162811	0	-1.41703	1.001	0	Rejected
BRF129605AP	0.169954	0	-1.001	1.001	0	Rejected
LSM1241759ES	-0.097307	0	-1.21447	1.34208	0	Rejected
BCL11A53664AD	-0.27277	0	-1.41654	1.001	0	Rejected
TEX930759AT	-0.241051	0	-1.41493	1.35786	0	Rejected
C9orf987992AP	0.0476667	0	-1.001	1.001	0	Rejected
HNRNPL49698AP	0.0960944	0	-1.001	1.001	0	Rejected
MGAT175022AP	-0.140853	0	-1.32986	1.001	0	Rejected
RTBDN47875AA	-0.206667	0	-1.33701	0	0	Rejected
FBXO1810670AP	0.250853	0	-1.001	1.21732	0	Rejected
FAIM67016ES	0.280444	0	-1.001	1.34874	0	Rejected
PCDH1870602ES	-0.0884866	0	-1.27324	1.41703	0	Rejected
TMEM63A10000AP	0.350441	0	-0.622045	1.41703	0	Rejected
ADCK128635ES	0.0127538	0	-1.001	1.001	0	Rejected
ZNF585A49446AT	0.197037	0	-1.001	1.06067	0	Rejected
PJA189360AA	-0.0713962	0	-1.34503	1.001	0	Rejected
KCTD779881AT	-0.0953335	0	-1.001	1.001	0	Rejected
ZNF68836157AT	-0.0834574	0	-1.60764	1.08997	0	Rejected
FUT346947AA	-0.0622387	0	-1.001	1.001	0	Rejected
TTC1218779ES	-0.0953335	0	-1.001	1.001	0	Rejected
LCK1584RI	-0.0674783	0	-1.41705	1.001	0	Rejected
ZNF4361051AP	-0.316283	0	-1.41606	1.001	0	Rejected
DMKN49166ES	-0.113192	0	-1.001	1.001	0	Rejected
FAM214A30695AP	-0.108533	0	-1.27819	1.001	0	Rejected
C16orf5933269RI	-0.0783198	0	-1.41679	1.26588	0	Rejected
PPOX8567AT	-0.114689	0	-1.40746	1.001	0	Rejected
ZNF25085675AT	0.030129	0	-1.001	1.001	0	Rejected
ALKBH649327AD	0.0459044	0	-1.001	1.001	0	Rejected
URGCP79355AP	0.229893	0	-1.001	1.6133	0	Rejected
ZNF64121446AP	0.157459	0	-1.32611	1.34207	0	Rejected
ECHDC23033ES	0.251386	0	-1.001	1.4167	0	Rejected
B4GALNT122678AT	-0.315982	0	-1.41703	1.36519	0	Rejected
PCYT244230ES	0.143	0	-1.001	1.001	0	Rejected
C14orf8029660AP	-0.0188361	0	-1.001	1.60644	0	Rejected
GEMIN438259AP	0.22352	0	-1.001	1.13415	0	Rejected
KDM4B46833ES	0.115825	0	-1.001	1.001	0	Rejected
ATG16L217666AA	0.143	0	-1.001	1.001	0	Rejected
TMEM51737AP	-0.0421667	0	-1.41687	1.30104	0	Rejected
NPFFR269472AP	0.0513537	0	-1.001	1.001	0	Rejected
SLC43A238342AP	-0.14439	0	-1.41544	1.001	0	Rejected
SMG79178ES	-0.0905653	0	-1.35393	1.001	0	Rejected
RNF14677450ES	-0.0126946	0	-1.35161	1.001	0	Rejected
MLF167432ES	-0.235507	0	-1.001	1.001	0	Rejected
CTPS288576AP	-0.0507351	0	-1.41705	1.001	0	Rejected
FAM109A24508AP	0.341383	0	-1.001	1.41701	0	Rejected
ABCC634224ES	-0.148611	0	-1.39284	1.15232	0	Rejected
TBCCD168048AP	0.211433	0	-1.001	1.80103	0	Rejected
FAM222B39979AP	5.08025	5.33849	-0.457654	8.77063	0.892116	Confirmed
UBE2I33059AD	-0.0953335	0	-1.001	1.001	0	Rejected
PSPC125402AT	0.177544	0	-1.001	1.41703	0	Rejected
ELMOD354247AA	0.123719	0	-1.4059	1.001	0	Rejected
NEK29718AT	0.159244	0	-1.001	1.34212	0	Rejected
GAD155907AT	0.0283984	0	-1.001	1.001	0	Rejected
SMEK253625ES	-0.0953335	0	-1.001	0	0	Rejected
CXorf40A90306RI	0.00826561	0	-1.24267	1.41625	0	Rejected
IMPDH181681ES	-0.0953335	0	-1.001	1.001	0	Rejected
CDH2660036ES	-0.102955	0	-1.16105	1.001	0	Rejected
PLCB229967RI	0.0569764	0	-1.35573	1.34011	0	Rejected
ACSL513108AP	-0.258639	0	-1.68144	1.001	0	Rejected
TAMM4163407ES	-0.048056	0	-1.001	1.001	0	Rejected
ATXN2L35856AA	-0.115145	0	-1.41705	1.001	0	Rejected
KCNE317773AP	0.0436551	0	-1.001	1.001	0	Rejected
OSCP11777AT	0.149719	0	-1.001	1.34602	0	Rejected
FILIP176788AT	0.142425	0	-1.001	1.001	0	Rejected
APOC150357AP	-0.0995667	0	-1.001	1.27807	0	Rejected
ZNF62164243AD	-0.0485504	0	-1.001	1.001	0	Rejected
GPR11676429ES	0.190667	0	-1.001	1.001	0	Rejected
MOSPD190172ES	-0.0953335	0	-1.001	1.001	0	Rejected
PLB153066ES	0.0712284	0	-1.001	1.41426	0	Rejected
LYNX185364AP	0.084482	0	-1.22888	1.001	0	Rejected
SLC20A283730AP	-0.141109	0	-1.001	1.001	0	Rejected
C1orf19810247AP	-0.0967541	0	-1.41651	1.4166	0	Rejected
SDHC8666ES	-0.0828063	0	-1.001	1.001	0	Rejected
TOR2A87656AA	-0.353417	0	-1.41574	1.001	0	Rejected
HSPBAP166451ES	0.0153473	0	-1.41692	1.001	0	Rejected
MIPOL127299AT	1.05e-17	0	-1.001	1.001	0	Rejected
SGMS270276AP	-0.0167476	0	-1.3527	1.001	0	Rejected
HMOX233741AP	0.273432	0	-1.001	1.001	0	Rejected
NBPF1591080ES	0.164197	0	0	1.001	0	Rejected
NR1H315694AP	-0.129889	0	-1.001	1.27633	0	Rejected
DEDD250136ES	-0.117892	0	-1.001	1.001	0	Rejected
BRE95458ME	-0.0846869	0	-1.33351	1.41663	0	Rejected
CERS148510AT	0.0443505	0	-1.41654	1.3469	0	Rejected
ARHGAP2673876AD	0.348889	0	-1.41637	1.41705	0	Rejected
TRAPPC1372245ES	-0.0476667	0	-1.001	1.001	0	Rejected
SYT1734292AP	0.183893	0.157043	-1.41704	1.4335	0	Rejected
RNPS133256AD	0.0476667	0	-1.001	1.001	0	Rejected
FARP258381AT	-0.0184375	0	-1.15823	1.24461	0	Rejected
ST7L4205AT	-0.0865405	0	-1.41656	1.60122	0	Rejected
SUGP248550RI	0.337362	0	-1.001	1.05313	0	Rejected
PTPRF2190ES	-0.0557304	0	-1.001	1.001	0	Rejected
ABCB925001ES	0.310765	0	-1.001	1.41672	0	Rejected
CTIF45457AD	0.0476667	0	-1.001	1.001	0	Rejected
HOXB342195AP	0.0953335	0	-1.001	1.001	0	Rejected
SKA242756ES	-0.156366	-0.0559279	-1.417	1.18474	0	Rejected
MKNK12798AP	-0.0409355	0	-1.001	1.14236	0	Rejected
PPIL3127875ES	-0.0317508	0	-1.001	1.001	0	Rejected
TMEM24144808ES	0.221193	0	-1.001	1.3391	0	Rejected
COPS7A19944ES	0.172437	0	-1.001	1.20313	0	Rejected
PPFIBP214201AP	0.143	0	-1.001	1.001	0	Rejected
ATXN2L35852AA	0.0465873	0	-1.001	1.001	0	Rejected
VKORC136231ES	0.0318583	0	-1.32878	1.001	0	Rejected
AP1S288571AT	-0.0305268	0	-1.001	1.001	0	Rejected
NSMCE135678RI	0.0265025	0	-1.001	1.001	0	Rejected
DDAH13657AP	0.0476667	0	-1.001	1.001	0	Rejected
SQRDL30457AP	-0.130439	0	-1.001	1.001	0	Rejected
C12orf6525059AP	0.221785	0	-1.001	1.54079	0	Rejected
SMARCA447607AP	-0.0848483	0	-1.417	1.001	0	Rejected
MOK29377RI	0.0953335	0	-1.001	1.001	0	Rejected
SCMH12051ES	0.22732	0	-1.001	1.41703	0	Rejected
DLG168296AD	0.157499	0	0	1.001	0	Rejected
C8orf4684019AT	-0.283054	0	-1.35377	1.41565	0	Rejected
CORO1B17215RI	0.117833	0	-1.001	1.001	0	Rejected
BDKRB229187AA	0.13396	0	-1.001	1.001	0	Rejected
SLC26A168436AT	0.0220861	0	-1.001	1.001	0	Rejected
IFNAR260396AA	0.207358	0	-1.41686	1.57269	0	Rejected
SMURF243074ES	0.0279927	0	-1.001	1.37128	0	Rejected
TRIM7380115AT	-0.0302446	0	-1.41664	1.001	0	Rejected
CLEC2D20253ES	-0.0953335	0	-1.001	1.001	0	Rejected
RTN453584AP	-0.00202861	0	-1.001	1.001	0	Rejected
ATP8B346544AT	-0.181257	0	-1.60218	1.21635	0	Rejected
DHRS126954RI	0.0306977	0	-1.001	1.001	0	Rejected
RPS6KA388669AP	-0.23121	0	-1.28418	1.001	0	Rejected
TMEM161B72734ES	-0.335379	0	-1.26589	1.001	0	Rejected
BANP37990AA	0.064558	0	-1.001	1.41697	0	Rejected
PHF889231AP	-0.286	0	-1.001	1.001	0	Rejected
PPHLN121220AA	-0.129378	0	-1.001	1.001	0	Rejected
HSD11B19674AP	0.187252	0	-1.61828	1.4122	0	Rejected
CFL116922AP	0.101196	0	-1.41681	1.261	0	Rejected
SIRT249711ES	-0.00182369	0	-1.001	1.14438	0	Rejected
ZNF6877588ES	0.143	0	-1.001	1.001	0	Rejected
MYO1071601AP	-0.0250952	0	-1.41701	1.28606	0	Rejected
ACRBP19902AT	-0.00218642	0	-1.41645	1.001	0	Rejected
PGAP214009ES	-0.107899	0	-1.41527	1.001	0	Rejected
GREB152702AT	-0.241118	0	-1.22794	1.16947	0	Rejected
KANSL354567AA	0.124001	0	-1.001	1.16456	0	Rejected
PTPN387167ES	0.0491015	0	-1.001	1.001	0	Rejected
SLC7A826710AP	-0.0674696	0	-1.41686	1.001	0	Rejected
TRIM1639368RI	0.143	0	0	1.001	0	Rejected
SEC31A69720AP	0.0753931	0	-1.001	1.001	0	Rejected
KANSL142011AP	-0.108596	0	-1.41659	1.416	0	Rejected
TXNDC1134029ES	0.0652045	0	-1.001	1.001	0	Rejected
TAZ90595ES	-0.026507	0	-1.001	1.001	0	Rejected
IL18BP17503AD	0.084026	0	-1.001	1.41673	0	Rejected
PUS125231AD	-0.0126637	0	-1.26694	1.001	0	Rejected
NOL886858ES	-1.06e-17	0	-1.001	1.001	0	Rejected
TTC39C44854AT	0.0905082	0	-1.001	1.26388	0	Rejected
CLEC2D20242RI	0.00389909	0	-1.73677	1.4169	0	Rejected
CCDC8419052AD	0.0983104	0	-1.41662	1.36282	0	Rejected
HHLA33408AD	0.117703	0	-1.41551	1.38524	0	Rejected
C9orf8986899RI	-0.0649241	0	-1.001	1.6396	0	Rejected
LRRC37A42021AP	-0.0409654	0	-1.35452	1.21075	0	Rejected
ARFGAP160111ES	-0.111212	0	-1.33446	1.001	0	Rejected
SLC1A215414AT	0	0	-1.001	1.001	0	Rejected
ZBTB8A1609AA	0.00484355	0	-1.001	1.001	0	Rejected
AKAP17A88394ES	-0.161724	0	-1.001	1.3421	0	Rejected
FAM73B87818AD	-0.162808	0	-1.41697	1.001	0	Rejected
NPIPB434531AP	-0.132712	0	-1.001	1.001	0	Rejected
NR1H315692AP	0.147388	0	-1.41663	1.41617	0	Rejected
FEZ253196ES	0.221603	0	-1.41705	1.6922	0	Rejected
U2AF1L449276ES	-0.149355	0	-1.41697	1.001	0	Rejected
RASSF713691AA	0.164576	0	-1.001	1.001	0	Rejected
TMUB241804ES	-0.140075	0	-1.001	1.001	0	Rejected
USP3643916RI	0.0167304	0	-1.001	1.001	0	Rejected
SPHK250793AD	-0.0762418	0	-1.41674	1.001	0	Rejected
TRIM16L39629AP	0.175283	0	-1.001	1.34795	0	Rejected
POFUT260873ES	-0.192437	0	-1.41692	1.001	0	Rejected
PPIL261247AA	0.322801	0	-1.001	1.34895	0	Rejected
FXYD549075RI	-0.0243248	0	-1.001	1.001	0	Rejected
DACT350576AT	0.297155	0	-0.786228	1.001	0	Rejected
MECOM67572ES	-0.0073831	0	-1.4167	1.27876	0	Rejected
PPP1R13L50436AP	0.0266099	0	-1.41656	1.001	0	Rejected
TFEB76118AP	0.210399	0	-1.001	1.41537	0	Rejected
RNF11130927AA	0.0678054	0	-1.358	1.001	0	Rejected
ST7L4207AT	-0.301795	0	-1.34406	1.001	0	Rejected
KCTD983108AA	0.0806406	0	-1.001	1.41676	0	Rejected
LMO726061AP	0.146772	0	-1.26289	1.3421	0	Rejected
ZNF8548735AT	0.062596	0	-1.001	1.61012	0	Rejected
SUN262255AP	0.0476667	0	-1.001	1.001	0	Rejected
ZNF30248994AD	-0.143	0	-1.001	1.001	0	Rejected
DCAKD41928AP	-0.135263	0	-1.3031	1.43967	0	Rejected
FAM111A16028ES	-0.0953335	0	-1.001	1.001	0	Rejected
EPS15L148151AP	0.126388	0	-1.001	1.6602	0	Rejected
TMEM176B82255AP	0.185252	0	-1.001	1.17914	0	Rejected
CXCL1211343AT	-0.0484827	0	-1.34209	1.34685	0	Rejected
C19orf1248851AP	-0.0352252	0	-1.41691	1.25479	0	Rejected
VDR21386ES	0.0476667	0	-1.001	1.001	0	Rejected
C14orf229528ME	0.159429	0	-1.001	1.346	0	Rejected
XRRA117798ES	-0.373284	0	-1.41705	1.001	0	Rejected
ST3GAL419391AP	0.174521	0	-1.001	1.001	0	Rejected
ZNF62648724AT	-0.210439	0	-1.41622	1.001	0	Rejected
KCNMA112291AA	0.107733	0	-1.001	1.34597	0	Rejected
ZNF19513985ES	0.00160234	0	-1.27212	1.001	0	Rejected
OCIAD169244ES	-0.0120599	0	-1.001	1.41623	0	Rejected
CATSPERD46924AT	-0.0476667	0	-1.001	1.001	0	Rejected
ZFP9037236AA	-0.0181482	0	-1.38211	1.001	0	Rejected
ANKRD3654594AT	-0.0478454	0	-1.001	1.001	0	Rejected
FOS28499RI	-0.229148	0	-1.41685	1.001	0	Rejected
NDUFAF684587AP	-0.0800973	0	-1.41618	1.73614	0	Rejected
SFXN413257ES	-0.0871195	0	-1.001	1.001	0	Rejected
YAP118443AD	0.127055	0	-1.001	1.417	0	Rejected
ETS260599AP	-0.142325	0	-1.001	1.6189	0	Rejected
FBXO471889ES	0.424729	0.715256	-1.41654	1.41705	0	Rejected
NDRG226483AP	0.151834	0	-1.40629	1.18501	0	Rejected
ANKRD2611053AP	0.121331	0	-1.417	1.001	0	Rejected
IL15RA10674AP	-0.0311028	0	-1.001	1.34884	0	Rejected
FBXO578210AP	0.514667	1.001	-1.39012	1.41687	0	Rejected
BCAT250816ES	0.0260676	0	-1.001	1.00422	0	Rejected
PLD238594AD	0.0247241	0	-1.001	1.33632	0	Rejected
FAM175A69800AT	-0.119575	0	-1.08924	1.001	0	Rejected
MRPL5510138ES	-0.169729	0	-1.001	1.342	0	Rejected
ABHD344779ES	-2.11e-17	0	-1.001	1.001	0	Rejected
GATAD2A48630AP	2.11e-17	0	-1.001	1.001	0	Rejected
PARP631526ES	0.0884255	0	-1.001	1.34774	0	Rejected
LEF170287AP	-0.035158	0	-1.27784	1.001	0	Rejected
ZCCHC11573887ES	0.658179	1.001	-1.001	1.69957	0	Rejected
RTN453582AP	-0.0142939	0	-1.001	1.001	0	Rejected
ZNF82137496AP	0.150737	0	-0.838535	1.001	0	Rejected
REPIN182240ES	-0.0985496	0	-1.67349	1.17671	0	Rejected
ZNF10779830AP	0.0762968	0	-1.61424	1.21447	0	Rejected
NPHP366812ES	0.0125652	0	-1.001	1.26487	0	Rejected
GEMIN750399AD	0.0175286	0	-1.001	1.27918	0	Rejected
DECR232888ES	-0.000219803	0	-1.64038	1.001	0	Rejected
TTC3154077RI	-0.20729	0	-1.35009	0	0	Rejected
UBA5248466AP	-0.0989607	0	-1.001	1.41697	0	Rejected
HERPUD279234RI	0.0284408	0	-1.001	1.41699	0	Rejected
C19orf8247382ES	0.159779	0	-1.001	1.001	0	Rejected
GBA286283AP	0.25264	0	-1.001	1.20313	0	Rejected
IFT17253018AT	0.0702117	0	-1.001	1.001	0	Rejected
DDX60L71119AA	0	0	-1.001	1.001	0	Rejected
FAM120C89238AT	0.254638	0	-1.001	1.001	0	Rejected
TNK268208ES	0.0713058	0	-1.001	1.001	0	Rejected
ATP2C166769ES	-0.0897822	0	-1.22594	1.001	0	Rejected
SPTB27909AT	0.211391	0	-1.001	1.32689	0	Rejected
MRPL5510129AA	0.143	0	-1.001	1.001	0	Rejected
DNM39002AT	0.140222	0	-1.34309	1.28475	0	Rejected
PPIL356767AD	-0.0278799	0	-1.001	1.41653	0	Rejected
AP1G137478AP	0.299258	0	-1.001	1.41705	0	Rejected
REV154714ES	0.0050336	0	-1.001	1.001	0	Rejected
GALK143493AT	0.0953335	0	-1.001	1.001	0	Rejected
VPS867977ES	-0.0333698	0	-1.33716	1.67665	0	Rejected
ALPL974AP	-0.0755226	0	-1.001	1.41703	0	Rejected
IDUA68440AP	-0.0476667	0	-1.001	1.001	0	Rejected
RHOT140190ES	-0.0428906	0	-1.001	1.417	0	Rejected
FBXL2231065AT	0.145456	0	-1.41657	1.33833	0	Rejected
GSTO213049AP	0.0381538	0	-1.001	1.26271	0	Rejected
ACSS323538AP	-0.115134	0	-1.41681	1.001	0	Rejected
SV2A7410AT	-0.0203272	0	-1.001	1.001	0	Rejected
ZNF60749564AP	-0.0476667	0	-1.001	1.001	0	Rejected
SLC35E461791AT	0.110406	0	-1.001	1.41663	0	Rejected
RABL2B62925ES	0.188804	0	-1.41663	1.33178	0	Rejected
VEZT23785ES	0.0379037	0	-1.001	1.41542	0	Rejected
HLTF67211AA	0.046384	0	-1.001	1.001	0	Rejected
MMP1922273RI	-0.237171	0	-1.67566	1.33178	0	Rejected
ESR227868AT	-0.0663283	0	-1.3929	1.001	0	Rejected
NAA6033518AP	0.14136	0	-1.001	1.33578	0	Rejected
NEK525982AT	-0.0793312	0	-1.001	1.33705	0	Rejected
ZNF14314317AP	-0.17844	0	-1.49717	1.001	0	Rejected
GPR12677966ES	0.0372321	0	-1.001	1.001	0	Rejected
SNTB185025AP	-0.0449715	0	-1.001	1.001	0	Rejected
ZNF82137492AP	-0.274095	0	-1.41586	0	0	Rejected
ZNF8188945ES	-0.129581	0	-1.001	1.41671	0	Rejected
CARF56963AP	0.0088948	0	-1.001	1.41679	0	Rejected
DGCR661028AT	0.142204	0	-1.001	1.001	0	Rejected
SSFA256439AP	0.0476667	0	-1.001	1.001	0	Rejected
RUFY174897RI	1.05e-17	0	-1.001	1.001	0	Rejected
METTL2343637AD	-0.0456204	0	-1.34119	1.38416	0	Rejected
TMEM6230210AP	0.259396	0	-1.001	1.62476	0	Rejected
VPS3930131ES	-0.0387775	0	-1.39408	1.417	0	Rejected
ELMO259674AP	0.466571	0.537191	-1.268	1.68596	0	Rejected
EMC926857AA	-0.0554353	0	-1.33121	1.41688	0	Rejected
NPIPB434760RI	-0.0288198	0	-1.001	1.41705	0	Rejected
TNFRSF13B39449AT	0.0252206	0	-1.417	1.39913	0	Rejected
TCTN225110AA	0.155238	0	-1.10015	1.35713	0	Rejected
CSRNP164171AP	-0.0371268	0	-1.39728	1.001	0	Rejected
TRAPPC1060803ES	0.164436	0	-1.001	1.61623	0	Rejected
ZNF65580676ES	-0.0658809	0	-1.3835	1.001	0	Rejected
KIAA051337877AT	0.211635	0	-1.001	1.41701	0	Rejected
RPP1465434AD	-0.029635	0	-1.001	1.001	0	Rejected
PDE4D72138AP	0.0835901	0	-1.41693	1.001	0	Rejected
KDM5B9420ES	-0.134176	0	-1.001	1.001	0	Rejected
PPOX8568AT	-0.0457138	0	-1.35342	1.001	0	Rejected
SEC16A88173ES	0.00334822	0	-1.33475	1.4165	0	Rejected
ADAMTS274892AT	-0.139486	0	-1.001	1.45308	0	Rejected
MROH185542AT	0.258644	0	-1.001	1.41551	0	Rejected
CYP3A580708AT	0.132543	0	-1.06726	1.001	0	Rejected
ZNF587B52345AP	0.0290376	0	-1.001	1.34696	0	Rejected
C17orf6244370ES	-0.0949696	0	-1.001	0.0192654	0	Rejected
ADAT277978AP	0.279316	0	-1.001	1.27973	0	Rejected
PLEC85516AP	0.113266	0	-1.001	1.001	0	Rejected
UBE3A93619ES	-0.111149	0	-1.67521	1.34309	0	Rejected
CDKL373366AT	0.180026	0	-1.001	1.4522	0	Rejected
LRRC2320007ES	-0.116701	0	-1.001	1.34987	0	Rejected
SYTL378280AP	0.208287	0	-1.001	1.6539	0	Rejected
HHIP70744AT	0.0278649	0	-1.41684	1.001	0	Rejected
ABCC634222ES	-0.0956074	0	-1.001	1.41618	0	Rejected
TADA2A40516AP	0.0169267	0	-1.36173	1.3389	0	Rejected
[truncated: 8,953 more rows]
