# Supplementary material for: Exploration of predictive and prognostic alternative splicing signatures in lung adenocarcinoma using machine learning methods
Source: J Transl Med. 2020 Dec 7;18:463. doi: 10.1186/s12967-020-02635-y (PMC7720605; doi:10.1186/s12967-020-02635-y)
Supplement: Supplementary file 7 — Additional file 7: Table S7. Unvariate Cox regression results. [file 12967_2020_2635_MOESM7_ESM.xlsx]

## Sheet: Supplementary Table 7
Additional file 7: Table S7. Unvariate Cox regression results.
id	z	HR	HR.95L	HR.95H	pvalue
BEST3|23330|AT	5.34387	21.3531	6.94794	65.6244	9.09828e-08
TTC39C|44852|AP	4.98165	12.217	4.56366	32.7053	6.30445e-07
BEST3|23332|AT	-4.60025	0.196758	0.0984259	0.39333	4.21979e-06
LDB1|12935|AP	-4.5128	0.0521915	0.0144756	0.188175	6.39787e-06
LDB1|12934|AP	4.5128	19.1602	5.31419	69.0816	6.39788e-06
LAMA3|44845|AP	4.46894	3.37751	1.98047	5.76005	7.8609e-06
NEDD4L|45660|ES	-4.33663	0.077224	0.0242698	0.245719	1.44681e-05
ZNF85|48734|AT	-4.18927	0.0996733	0.0338892	0.293155	2.7985e-05
ZNF85|48735|AT	4.18927	10.0328	3.41117	29.5079	2.7985e-05
SH3KBP1|88643|AP	4.15293	4.42861	2.19413	8.93865	3.28251e-05
MEGF6|315|ES	-4.14659	0.102713	0.0350309	0.301161	3.37465e-05
RPS25|19054|ES	-4.13336	0.0575325	0.0148555	0.222813	3.57501e-05
RPS24|12295|ES	-4.12352	0.208286	0.0988118	0.439045	3.73125e-05
LAMA3|44844|AP	-4.09194	0.318525	0.184144	0.550971	4.27777e-05
SYNJ2|78244|AP	4.08539	9.33929	3.19747	27.2785	4.40021e-05
AMPD3|14345|AP	4.08514	12.8128	3.76895	43.558	4.40494e-05
PKIB|77377|AP	4.05161	3.82886	1.99991	7.33044	5.08665e-05
TMEM161B|72731|AT	-4.01844	0.0570501	0.0141133	0.230612	5.85844e-05
TMEM161B|72730|AT	4.01843	17.5283	4.33624	70.8543	5.85882e-05
LETM2|83398|AT	-3.93145	0.0790139	0.0222931	0.280051	8.44348e-05
LETM2|83399|AT	3.92351	12.5742	3.55011	44.5366	8.7267e-05
SYNJ2|78242|AP	-3.91794	0.116378	0.0396797	0.341328	8.93077e-05
CHEK1|19309|AP	3.90064	6.0827	2.45533	15.0689	9.59371e-05
CHEK1|19307|AP	-3.90062	0.164402	0.0663621	0.40728	9.59452e-05
MKL1|62348|AP	3.89478	32.6545	5.65046	188.713	9.82877e-05
TPM2|98133|ES	-3.85467	0.248142	0.122159	0.50405	0.000115888
ARHGAP27|41957|AP	3.83325	4.77068	2.14594	10.6058	0.000126463
MKL1|62349|AP	-3.77579	0.0330869	0.00563935	0.194126	0.000159501
TARBP2|22068|AP	3.7755	8.31082	2.76842	24.9491	0.000159684
S100A14|7727|AP	3.76564	5.29537	2.22391	12.6088	0.000166123
PLEC|85516|AP	3.73873	8.25659	2.73014	24.9699	0.000184949
ETV1|78827|AP	3.72419	8.90192	2.81702	28.1305	0.000195942
TARBP2|22067|AP	-3.71322	0.122631	0.0405071	0.371251	0.000204637
RAD51C|42711|AT	3.70944	17.1483	3.82026	76.9745	0.000207716
SLC9B2|70169|AP	3.70265	4.17877	1.96021	8.90829	0.000213359
JUP|40931|AT	3.68614	17.9897	3.87002	83.6247	0.000227678
JUP|40930|AT	-3.68609	0.0555887	0.0119584	0.258405	0.000227723
SLC29A1|76359|AP	-3.63944	0.142757	0.0500403	0.407265	0.000273234
SLC29A1|76356|AP	3.63808	6.82941	2.42589	19.2263	0.000274676
FLNB|65419|ES	-3.61489	0.163754	0.061395	0.436768	0.000300475
ETV1|78828|AP	-3.60711	0.0290255	0.00424144	0.198631	0.00030963
WDR62|49339|RI	-3.60528	0.188207	0.0759104	0.466627	0.000311812
TEP1|26437|ES	3.59223	7.67877	2.52502	23.3517	0.000327864
LIMA1|21688|AP	3.58959	5.57914	2.18239	14.2627	0.000331196
UPF3B|89980|ES	-3.58853	0.0878288	0.0232636	0.331586	0.000332553
MARK2|16540|ES	-3.58643	0.134772	0.0450745	0.402966	0.000335238
GPS1|44278|RI	-3.57584	0.148994	0.0524772	0.423025	0.000349111
RAD51C|42712|AT	-3.57025	0.0687494	0.0158111	0.298934	0.000356647
CREBZF|18139|RI	3.55161	14.1918	3.28309	61.3469	0.000382883
RPS24|12297|AA	-3.55155	0.187081	0.0741804	0.471811	0.000382973
CLPTM1|50379|AP	-3.54227	0.00450338	0.000226581	0.0895061	0.000396699
CLPTM1|50380|AP	3.54098	222.207	11.1637	4422.92	0.000398642
PLAGL1|77991|AP	3.53197	4.88747	2.02627	11.7889	0.000412479
NFIX|47900|AP	-3.51247	0.0538384	0.0105449	0.274881	0.000443957
S100A14|7729|AP	-3.49305	0.207695	0.0859866	0.501673	0.000477537
WIPI2|78656|ES	3.49236	18.1599	3.56845	92.4162	0.000478781
THTPA|26760|RI	-3.48883	0.0683223	0.01513	0.308522	0.000485147
CDKN2A|86004|AP	3.46827	4.98832	2.01155	12.3702	0.000523828
ZNF552|52343|AD	3.46523	16.2522	3.35746	78.6711	0.000529773
YPEL3|36075|RI	-3.44592	0.222983	0.0949693	0.523554	0.000569128
AQP7|86110|RI	-3.43033	0.205735	0.0833603	0.50776	0.000602841
SNAPC5|31277|ES	3.42487	5.00637	1.99161	12.5847	0.000615099
FXYD3|49023|AP	3.41544	3.85679	1.77753	8.36823	0.000636792
MACF1|1883|ES	-3.40717	0.0574932	0.0111196	0.297264	0.000656396
NIPA1|29687|AP	3.39904	9.21749	2.56091	33.1765	0.000676227
C16orf59|33269|RI	-3.37984	0.124277	0.0370876	0.416439	0.00072527
FAM72A|9575|AP	-3.37831	0.157987	0.0541619	0.46084	0.000729331
FAM72A|9576|AP	3.37831	6.32962	2.16995	18.4632	0.000729332
REEP5|72996|ES	-3.36826	0.0779558	0.0176614	0.34409	0.000756434
SHC1|7855|AP	3.3663	5.15348	1.98378	13.3877	0.000761827
SHC1|7854|AP	-3.36626	0.194046	0.0746957	0.504096	0.000761947
SLC16A3|44300|AP	3.36484	7.00015	2.25344	21.7454	0.000765872
GPR116|76429|ES	3.36303	8.91243	2.49082	31.8897	0.000770911
SLC16A1|4265|AT	-3.35857	0.152399	0.0508388	0.456847	0.000783481
SLC16A1|4266|AT	3.35857	6.56171	2.18892	19.67	0.000783481
GABARAPL1|20354|AD	-3.35794	0.269741	0.125546	0.579552	0.00078527
COL4A6|89859|AT	-3.33768	0.284283	0.135825	0.595005	0.0008448
COL18A1|60874|AP	3.33083	7.12994	2.24441	22.65	0.00086589
LIMS1|54885|AP	3.3188	5.72421	2.04284	16.0397	0.000904066
ZNF185|90396|AP	3.31468	9.00265	2.45501	33.0133	0.00091749
GNB2|80984|AP	-3.29257	0.0389769	0.00564884	0.26894	0.000992766
COL18A1|60875|AP	-3.28736	0.142972	0.0448335	0.455932	0.0010113
HIGD1B|41897|AP	3.27679	3.79224	1.70859	8.41691	0.00104993
COL4A6|89858|AT	3.27565	3.43868	1.64227	7.2001	0.00105418
RNF14|73846|ES	3.27333	54.6904	4.98089	600.502	0.00106287
KIF1B|601|AT	3.26559	11.2663	2.6334	48.1996	0.00109235
KIF1B|602|AT	-3.26555	0.0887637	0.0207478	0.379751	0.00109252
RTEL1|60145|AT	3.26245	6.35683	2.09258	19.3108	0.00110455
RTEL1|60144|AT	-3.26235	0.157317	0.0517862	0.477903	0.00110494
AP2B1|40319|ES	-3.25889	0.0585178	0.0106147	0.322602	0.00111849
TBCB|49357|RI	-3.25615	0.166327	0.0564989	0.489651	0.00112936
MARK2|16538|ES	-3.25235	0.0878478	0.0202857	0.380427	0.00114457
AP2B1|40327|AD	3.24755	16.9486	3.07133	93.528	0.00116402
CA5B|98313|ES	-3.24283	0.129371	0.0375864	0.445289	0.0011835
HNRNPC|26552|ES	-3.24115	0.0865999	0.0197252	0.380201	0.00119047
POLM|79450|ES	3.23691	17.8246	3.11546	101.98	0.0012083
RRNAD1|8313|RI	-3.23308	0.0680444	0.0133415	0.34704	0.00122464
DCTN1|54042|AP	3.22813	44.2144	4.43053	441.236	0.00124604
ARHGEF39|86269|AP	3.21694	5.19191	1.90329	14.1628	0.00129565
ARHGEF39|86268|AP	-3.21694	0.192607	0.0706075	0.525406	0.00129565
ZNF567|49416|AP	3.21241	11.6369	2.60343	52.0153	0.00131628
ZNF524|52115|AP	-3.20876	0.0773455	0.0161984	0.369316	0.0013331
KIDINS220|52605|AA	3.20823	23.608	3.42163	162.887	0.00133556
TNFAIP8|73070|AP	-3.20665	0.0863282	0.0193157	0.385829	0.00134288
ENOSF1|44471|ES	-3.20521	0.235671	0.0973816	0.570344	0.00134963
ZNF524|52116|AP	3.20277	12.9241	2.69941	61.8774	0.00136112
MCM7|80880|AP	-3.19087	0.158044	0.0508901	0.490819	0.00141845
MCM7|80881|AP	3.19086	6.3273	2.0374	19.6499	0.00141848
IRF7|13707|RI	-3.18197	0.0149793	0.00112634	0.199211	0.00146275
THAP4|58391|AP	3.18164	3.35532	1.59173	7.0729	0.00146442
ZNF365|11879|AT	3.1816	4.84718	1.83319	12.8166	0.00146463
SLC9B2|70167|AP	-3.18113	0.32295	0.160955	0.647989	0.00146701
THAP4|58392|AP	-3.17335	0.298882	0.141759	0.630156	0.00150692
LEMD2|75766|AP	3.17135	4.23525	1.73562	10.3348	0.0015173
LEMD2|75767|AP	-3.17128	0.236123	0.0967642	0.576183	0.00151766
ZDHHC11|71450|AT	-3.16786	0.123749	0.0339699	0.450805	0.00153566
SERPINB6|75147|AP	-3.16781	0.0864237	0.0189983	0.393144	0.00153591
PHLDB2|66059|AP	3.15492	3.33319	1.57775	7.04178	0.00160544
FN1|384487|ES	3.15222	13.2532	2.65762	66.0922	0.00162034
TNFAIP8|73067|AP	3.14344	9.86005	2.36694	41.0744	0.00166973
SVIL|11107|AP	-3.14257	0.224701	0.0885551	0.57016	0.00167469
COL16A1|1493|ES	3.14255	7.02584	2.08269	23.7013	0.00167481
COPS7B|57953|ES	-3.14211	0.215735	0.082878	0.561569	0.00167735
SH3KBP1|88642|AP	-3.13895	0.141953	0.0419509	0.480336	0.00169552
SMAP1|76647|ES	-3.12817	0.066602	0.0121994	0.363609	0.001759
TM4SF19|68240|AT	3.12188	6.36946	1.99194	20.3671	0.00179697
SMAD5|73475|ES	3.12122	6.38348	1.99307	20.4452	0.00180103
DNAH2|39053|AT	3.12035	4.32057	1.72323	10.8328	0.00180639
DNAH2|39052|AT	-3.12035	0.231451	0.0923125	0.580307	0.00180639
NXF1|16435|RI	-3.11862	0.151316	0.0461813	0.495797	0.001817
FANCM|27406|AT	-3.10683	0.0868445	0.0185884	0.405736	0.00189104
HIGD1B|41896|AP	-3.10078	0.283561	0.127841	0.628959	0.00193013
CPNE1|59191|ES	-3.08884	0.0327657	0.00374462	0.286702	0.00200938
PDE4D|72135|AP	3.08673	2.99106	1.49174	5.99734	0.00202372
FANCM|27405|AT	3.08595	11.3542	2.42661	53.1264	0.00202902
ME3|18199|ES	-3.08537	0.305963	0.144192	0.649224	0.00203299
SVIL|11109|AP	3.08499	4.32648	1.70602	10.972	0.00203562
ZNF664|25125|ES	-3.08335	0.0565962	0.00911979	0.351229	0.00204682
TXNRD1|24112|AD	3.0703	7.88362	2.11003	29.4552	0.00213845
MID1|88463|AP	-3.06805	0.175315	0.0576431	0.5332	0.00215458
FAM47E|69602|AT	-3.06751	0.0507935	0.00756645	0.340976	0.00215852
FAM47E|69601|AT	3.0675	19.6873	2.93272	132.161	0.00215861
TRPV3|38442|AT	3.04402	4.10703	1.65384	10.1991	0.00233438
TRPV3|38443|AT	-3.04402	0.243485	0.098048	0.604653	0.00233438
ZNF580|52121|AP	-3.04129	0.280091	0.123342	0.636046	0.00235571
TRIM73|80115|AT	3.03808	17.8889	2.78293	114.991	0.00238089
TRIM73|80116|AT	-3.03802	0.0559041	0.00869687	0.359355	0.00238137
TATDN2|63313|AD	-3.03594	0.0664048	0.0115299	0.382448	0.00239788
SENP1|21406|AP	3.03329	18.6346	2.81515	123.349	0.002419
ZNF580|52122|AP	3.02532	3.54953	1.56221	8.06494	0.00248371
IL32|33416|RI	-3.02256	0.140057	0.03915	0.501048	0.00250644
UNG|24277|AP	3.01798	4.4997	1.69429	11.9503	0.00254463
SENP1|21408|AP	-3.01315	0.0542063	0.00813931	0.361004	0.00258548
SH3BGR|60639|AP	-3.00998	0.301071	0.137785	0.657865	0.00261267
SH3BGR|60637|AP	3.00782	3.28354	1.51315	7.12528	0.00263126
MRRF|87470|ES	-3.00696	0.182985	0.0604854	0.553578	0.0026387
HNRNPC|26556|ES	-3.00552	0.103522	0.0235893	0.454308	0.00265125
UBR4|875|AP	3.00261	7.2759	1.99199	26.5758	0.00267678
STK40|1774|ES	3.002	8.16282	2.07258	32.1491	0.00268216
NEK2|9717|AT	3.00081	8.61451	2.11052	35.1618	0.00269261
NEK2|9718|AT	-3.00078	0.116088	0.0284413	0.47383	0.0026929
GPS1|44275|RI	-2.99887	0.231447	0.0889361	0.602316	0.00270979
UNG|24278|AP	-2.99784	0.224286	0.0844038	0.595995	0.00271899
PLA2G6|62205|ES	-2.99508	0.257482	0.105961	0.625678	0.0027437
MLST8|33211|AP	2.99506	6.90595	1.95	24.4574	0.00274395
ZNF365|11877|AT	-2.99505	0.232898	0.0897508	0.604358	0.00274404
KIAA1217|11009|ES	-2.9946	0.261618	0.108775	0.629221	0.00274801
C18orf56|44456|AT	2.98724	5.15313	1.75741	15.1102	0.00281508
SLC16A3|44301|AP	-2.9872	0.0781489	0.0146739	0.416196	0.00281542
NCOA6|59034|AP	2.98218	4.36888	1.65769	11.5143	0.00286199
NCOA6|59035|AP	-2.98217	0.228893	0.0868492	0.603253	0.00286214
EPS8|20582|AP	2.97712	8.84922	2.10629	37.1785	0.00290967
FAM222B|39979|AP	2.97684	9.6404	2.16851	42.8576	0.00291239
C18orf56|44455|AT	-2.97421	0.195794	0.0668505	0.573449	0.00293749
SIRPB2|58517|AD	-2.97301	0.124256	0.0314227	0.491349	0.00294891
PCID2|26361|AA	2.96937	8.88796	2.10153	37.5897	0.0029841
ZNF688|36160|AD	-2.96595	0.067946	0.011493	0.401694	0.00301749
NAA35|86740|AP	2.96573	9.61313	2.15436	42.8955	0.00301966
KITLG|23613|ES	2.96501	12.411	2.34837	65.5912	0.00302669
TSHZ2|59816|AP	-2.95757	0.280942	0.12112	0.65165	0.00310073
CLK4|74871|ES	2.95755	29.8537	3.14427	283.45	0.00310091
CCDC14|66498|RI	-2.95426	0.292446	0.12936	0.661135	0.0031342
UACA|31439|AP	2.95409	4.47988	1.65641	12.1162	0.00313595
MLST8|33212|AP	-2.95283	0.148789	0.0420104	0.526967	0.00314877
ATG10|72684|ES	-2.94984	0.130908	0.0339039	0.505453	0.00317938
SLC41A3|66564|AP	2.94147	4.6646	1.67174	13.0154	0.00326656
SEPT4|42701|ES	2.9411	6.80568	1.89601	24.4288	0.00327049
NAA35|86739|AP	-2.93757	0.10541	0.0234933	0.472956	0.00330794
NEDD4L|45674|ES	2.93755	6.80577	1.8931	24.467	0.00330814
RASSF7|13691|AA	2.93549	8.27598	2.01841	33.9335	0.00333026
SEPT8|73300|AT	-2.93376	0.0033627	7.48752e-05	0.151022	0.00334882
SIPA1|16889|AP	-2.93349	0.0915179	0.0185205	0.452231	0.00335178
SEPT8|73299|AT	2.93107	264.895	6.35039	11049.6	0.00337794
ADAM15|7898|ES	-2.93006	0.197621	0.0668041	0.584604	0.00338899
EXOC7|43565|ES	-2.92508	0.331727	0.158372	0.694838	0.00344364
CPNE1|59190|ES	-2.92364	0.131839	0.0338951	0.512806	0.00345962
RORC|7674|ES	2.92016	9.56585	2.10126	43.548	0.00349846
TRABD|62789|AP	-2.91692	0.104295	0.0228351	0.476344	0.00353509
SLC30A5|72303|AA	-2.91609	0.173485	0.0534506	0.563078	0.00354444
ELF5|14952|AT	-2.91205	0.139742	0.0371609	0.525493	0.00359065
AKAP8L|48076|ES	-2.90603	0.135007	0.0349805	0.521057	0.00366047
ABCC6|34220|AT	2.90583	7.97688	1.96586	32.3679	0.00366283
ABCC6|34219|AT	-2.90581	0.125364	0.0308951	0.508691	0.00366306
SSH2|40062|AT	-2.90567	0.195547	0.0650397	0.587929	0.00366473
CDKN2A|86000|AP	-2.90417	0.250883	0.09867	0.637905	0.00368233
SLC7A6|37213|ES	-2.90336	0.131734	0.0335302	0.517562	0.00369184
ELF5|14951|AT	2.903	7.11749	1.89181	26.7779	0.0036961
AQP7|86108|RI	-2.89864	0.313446	0.143049	0.686817	0.00374787
CENPK|72212|AT	2.89548	10.3622	2.12857	50.445	0.00378584
CENPK|72213|AT	-2.89543	0.0965086	0.0198245	0.469818	0.00378637
MFSD12|46693|AP	-2.8938	0.165599	0.0489923	0.559742	0.00380609
RALGPS1|87608|AT	-2.89304	0.0760568	0.0132781	0.435653	0.00381537
NOP2|19890|ES	-2.89302	0.0919851	0.0182665	0.463211	0.0038156
SERPINB5|45716|AT	2.89261	2.27211	1.30293	3.96222	0.00382051
SCRN1|79097|AP	2.88949	11.3489	2.18459	58.9576	0.00385869
SCLT1|70588|AT	2.88867	9.34835	2.05159	42.597	0.00386874
MFSD12|46692|AP	2.88823	6.02524	1.78107	20.383	0.00387417
DST|76557|AT	-2.88633	0.113619	0.0259451	0.497563	0.00389764
PPARD|75907|AT	-2.88452	0.0543768	0.00751896	0.393251	0.00392006
PPARD|75908|AT	2.88452	18.3902	2.54291	132.997	0.00392007
SERPINB5|45717|AT	-2.884	0.441143	0.252951	0.769348	0.00392656
FAM72A|9578|AT	2.88378	6.12548	1.78714	20.9953	0.00392939
FAM222B|39980|AP	-2.88318	0.111056	0.0249291	0.494738	0.00393684
ASAP2|52611|ES	-2.88143	0.250225	0.0975147	0.642081	0.00395879
MORF4L2|89776|ES	2.88105	11.4604	2.18087	60.2236	0.00396354
RUVBL2|50864|AD	-2.87983	0.0896011	0.017349	0.462756	0.00397895
PIP5K1C|46724|ES	-2.87593	0.146316	0.0394852	0.542188	0.00402833
MS4A1|16111|ES	-2.87234	0.532757	0.346677	0.818718	0.00407448
LY6K|85355|RI	-2.87163	0.269402	0.110061	0.659429	0.00408365
GGT1|61426|AP	-2.87108	0.0577489	0.00824335	0.404561	0.00409066
DGKA|22296|AP	2.86962	6.822	1.838	25.3208	0.00410965
COL6A3|58104|ES	2.86678	6.23206	1.78385	21.7724	0.00414666
NPDC1|88260|AP	-2.86645	0.289819	0.124266	0.675932	0.00415103
NPDC1|88261|AP	2.86641	3.45037	1.47941	8.04713	0.00415158
TMUB2|41790|ES	-2.86189	0.316424	0.143889	0.69584	0.00421124
LRRC27|13491|AP	2.86031	4.19892	1.57089	11.2235	0.00423224
SEMA4G|12845|RI	-2.85965	0.194399	0.0632664	0.597329	0.00424114
GOLGA8M|29752|AT	-2.85871	0.174565	0.0527516	0.577669	0.00425362
FAM185A|81137|AD	2.85724	5.40201	1.69843	17.1815	0.00427346
TSHZ2|59817|AP	2.84831	3.41134	1.46626	7.93668	0.00439527
TTC13|10257|AA	-2.84119	0.0643647	0.00970078	0.427059	0.00449452
OBFC1|13029|AP	2.84089	15.117	2.32134	98.4452	0.00449876
IRF3|50995|ES	-2.83353	0.205118	0.0685667	0.613611	0.00460366
ETV4|41710|AP	-2.82762	0.30479	0.133763	0.69449	0.00468955
RTN4|53584|AP	2.82638	4.24324	1.55746	11.5605	0.00470776
MORF4L2|89771|ES	2.82629	8.97957	1.95972	41.1449	0.00470912
TRABD|62790|AP	2.82319	8.89254	1.95064	40.5391	0.00475478
SREK1|72274|ES	-2.82196	0.274379	0.111754	0.673656	0.00477309
TMUB1|82347|RI	-2.8218	0.165331	0.0473631	0.577125	0.00477552
FES|32505|AD	2.82015	8.77023	1.93924	39.6634	0.00480014
ZNF586|52341|ES	-2.81993	0.137739	0.0347268	0.54632	0.00480349
PTOV1|51095|AP	2.81941	22.2176	2.57346	191.812	0.00481116
BMP1|82995|AA	-2.81909	0.118288	0.0268169	0.521765	0.00481594
IL15RA|10674|AP	-2.81711	0.202614	0.0667261	0.61524	0.00484583
TTC23|32613|AA	-2.81678	0.117202	0.0263684	0.520937	0.00485074
TNC|87351|ES	2.81429	2.89556	1.38091	6.07153	0.00488856
NPIPA5|34143|AP	2.8124	9.08195	1.95175	42.2604	0.00491728
NPIPA5|34144|AP	-2.81229	0.11012	0.0236656	0.51241	0.00491905
TRIM7|75046|AT	-2.81118	0.247227	0.093317	0.654984	0.00493596
TRIM7|75047|AT	2.81118	4.04486	1.52675	10.7161	0.00493599
RTN4|53582|AP	-2.80959	0.223455	0.0785572	0.635615	0.00496053
KIF4A|89372|AT	-2.80831	0.206639	0.0687525	0.621063	0.00498015
KIF4A|89373|AT	2.80827	4.83921	1.6101	14.5444	0.00498084
TCF4|45613|AD	2.80529	8.57091	1.91052	38.4505	0.00502715
GAS7|39260|AP	2.80438	4.30083	1.55155	11.9217	0.00504133
FAM72A|9577|AT	-2.80223	0.155614	0.0423588	0.571682	0.0050751
ADAL|30232|AT	-2.80176	0.109212	0.0232005	0.514099	0.0050825
ADAL|30234|AT	2.80171	9.15603	1.94507	43.1003	0.00508331
KIF23|31389|AP	-2.79689	0.302276	0.130704	0.699066	0.00515966
DCTN3|86182|RI	-2.7967	0.333784	0.154704	0.720157	0.00516274
NFIX|47903|AP	2.79538	4.36661	1.5535	12.2737	0.00518385
FXYD3|49029|AP	-2.78936	0.336752	0.156737	0.723518	0.00528124
FANCI|32419|ES	-2.78829	0.385911	0.197614	0.753626	0.00529863
OBFC1|13028|AP	-2.7879	0.0672602	0.0100842	0.448614	0.00530506
PRKACA|47955|AP	2.78644	3.36506	1.43321	7.9009	0.00532913
FBLN2|63511|ES	-2.78416	0.176953	0.0522846	0.598885	0.00536665
MICAL3|61012|AT	2.78155	19.7319	2.41298	161.356	0.00541005
HNRNPLL|53264|RI	2.78089	5.10444	1.61803	16.1031	0.00542104
GSK3A|50138|AP	2.78028	6.58961	1.74423	24.8953	0.00543121
GSK3A|50137|AP	-2.78027	0.151755	0.0401687	0.573325	0.0054314
L3HYPDH|27740|AT	2.7802	14.1098	2.18344	91.1797	0.0054325
COPS7B|57958|ES	-2.77929	0.150874	0.0397528	0.57261	0.00544786
ZNF254|48836|AP	-2.77927	0.163928	0.0457953	0.586796	0.0054482
ZNF254|48837|AP	2.77904	6.09946	1.70393	21.8339	0.0054519
NAT6|64990|AA	2.77686	9.77846	1.95577	48.8904	0.00548866
COPS7B|57936|AP	2.77684	8.23458	1.85934	36.4689	0.00548896
DGKA|22295|AP	-2.77471	0.218357	0.0745381	0.639673	0.00552507
COPS7B|57937|AP	-2.77452	0.121568	0.0274361	0.538662	0.00552825
GOLGA8M|29753|AT	2.77387	5.73134	1.66911	19.68	0.00553942
EMR2|48028|AT	-2.77063	0.201306	0.0647741	0.625625	0.00559485
EMR2|48029|AT	2.77059	4.96742	1.59837	15.4378	0.00559545
FLJ27365|62681|AT	2.76812	4.16397	1.51658	11.4327	0.00563802
FLJ27365|62680|AT	-2.76812	0.240155	0.0874684	0.659377	0.00563802
UACA|31438|AP	-2.76762	0.234002	0.0836593	0.654522	0.00564679
NUP62|51124|AD	-2.76547	0.13426	0.0323517	0.557179	0.0056841
L3HYPDH|27741|AT	-2.76447	0.071988	0.0111449	0.46499	0.0057015
NEK3|25986|AP	2.76361	3.51107	1.44082	8.55592	0.00571661
KIF23|31390|AP	2.76252	3.25819	1.40938	7.53225	0.00573571
LOH12CR1|20505|AP	2.76212	5.30223	1.62328	17.319	0.00574266
LIMS1|54883|AP	-2.76196	0.166173	0.0464994	0.593845	0.00574563
UBALD1|33763|AP	2.76166	4.14349	1.51084	11.3636	0.00575092
UBALD1|33764|AP	-2.76128	0.241353	0.087995	0.661985	0.00575757
TRPM7|30600|AA	-2.76063	0.0933157	0.0173242	0.502639	0.00576903
TMX2|15920|ES	-2.75779	0.168228	0.0473962	0.597108	0.00581936
IL15RA|10675|AP	2.75733	4.76987	1.57112	14.4812	0.00582763
PLXDC1|40616|AP	2.75694	4.89145	1.58235	15.1207	0.00583448
CALU|81710|ES	-2.75256	0.300921	0.127963	0.707653	0.00591307
LOH12CR1|20506|AP	-2.75209	0.189597	0.0580129	0.619641	0.00592157
KLHDC1|27437|ES	-2.7519	0.239831	0.0867485	0.663056	0.00592499
CCDC90B|18069|AD	-2.7509	0.0774187	0.0125075	0.479207	0.00594322
C17orf70|44128|AP	-2.7503	0.246543	0.0908937	0.668733	0.00595413
C17orf70|44127|AP	2.75022	4.05595	1.49531	11.0016	0.0059555
ZFP30|49558|AT	2.74978	7.45389	1.78063	31.2027	0.00596352
ZFP30|49559|AT	-2.74971	0.134166	0.0320505	0.56163	0.00596484
ATAD3A|176|AA	-2.74768	0.257203	0.0976376	0.677541	0.00600187
CCNT2|55407|RI	2.74767	10.4382	1.95894	55.6201	0.00600201
PLXNA4|81829|AT	2.74364	11.4957	2.00875	65.7875	0.00607612
H3F3A|10007|AP	-2.74353	0.183089	0.0544393	0.615761	0.0060782
PRKACA|47956|AP	-2.74315	0.301587	0.128073	0.710181	0.00608523
SGIP1|3311|AP	2.74075	3.52839	1.43217	8.69281	0.00612996
NR4A2|55613|AP	-2.73608	0.353792	0.168073	0.744729	0.00621764
NHSL2|89433|AT	-2.73413	0.104475	0.0206914	0.527516	0.0062546
MAP1LC3A|59028|AP	-2.73394	0.332332	0.150864	0.732077	0.00625808
HES4|6|RI	-2.73325	0.207191	0.0670118	0.640602	0.00627124
MELK|86353|ES	-2.73284	0.400557	0.207826	0.772022	0.00627917
SFR1|13035|AP	2.73211	3.5286	1.42811	8.71848	0.00629296
KLHL8|69859|ES	2.73097	13.2874	2.07573	85.0573	0.00631473
SEPT6|89975|ES	-2.7299	0.113614	0.0238379	0.541497	0.00633536
PUS1|25231|AD	-2.72975	0.175084	0.0501069	0.611782	0.00633824
MEF2B|48592|RI	-2.72956	0.256925	0.0968312	0.681704	0.00634196
TRAF1|87405|AP	-2.72825	0.237794	0.0847359	0.667323	0.00636714
CPNE1|59202|ES	-2.72738	0.0908879	0.0162204	0.509272	0.00638397
SPHK2|50780|AP	2.72654	2.96831	1.35784	6.48888	0.00640016
MAP1LC3A|59029|AP	2.72612	2.99786	1.36146	6.60114	0.00640842
PPFIBP2|14201|AP	-2.72564	0.287339	0.117202	0.704458	0.00641778
DNM1L|21047|ES	-2.72282	0.19569	0.0604809	0.633167	0.0064728
DCAF8|8452|AD	-2.71947	0.0756967	0.0117818	0.486344	0.00653869
MVD|38010|ES	-2.71829	0.0927703	0.0167063	0.515154	0.00656211
SLMAP|65406|ES	-2.71755	0.0930423	0.0167829	0.515815	0.00657678
FAM179B|27391|ES	-2.71567	0.231261	0.0803823	0.665342	0.00661414
FMNL3|21603|ES	2.7148	4.68427	1.53628	14.2828	0.00663149
SIPA1|16886|AP	2.71051	4.08457	1.47648	11.2997	0.00671796
PMP22|39341|AP	-2.70925	0.109947	0.0222608	0.543029	0.00674348
EXOSC9|70501|RI	-2.70828	0.308601	0.131789	0.722632	0.0067633
SLC10A3|90619|RI	2.70703	7.92547	1.77054	35.4768	0.00678886
LDLRAD3|15419|ES	-2.70565	0.186029	0.0550134	0.629064	0.00681715
QSER1|14864|AP	2.70477	7.43031	1.73719	31.7809	0.00683509
GPHN|28036|ES	-2.70171	0.241309	0.0860319	0.676844	0.00689849
FAM198B|70976|AP	-2.70167	0.162318	0.0434026	0.607038	0.00689915
DST|76559|AT	2.69896	10.6167	1.90951	59.0275	0.0069557
FAM198B|70975|AP	2.69269	6.12135	1.63725	22.8866	0.00708784
QSER1|14865|AP	-2.69078	0.135757	0.0317004	0.581376	0.00712844
STARD10|17643|AP	2.68837	5.29285	1.57066	17.836	0.00718013
IRF3|51007|ES	-2.68364	0.411878	0.215486	0.787259	0.00728257
FHL2|54835|ES	2.68067	7.64537	1.72784	33.8293	0.00734756
HPCAL1|52659|ES	2.68027	9.09037	1.80973	45.6614	0.00735619
ARPP19|30670|AP	-2.67941	0.336229	0.151486	0.746272	0.00737522
USP54|12167|ES	-2.678	0.0960294	0.0172842	0.53353	0.00740635
NPHP3|66812|ES	2.67757	3.54737	1.40404	8.96262	0.0074158
SPHK2|50779|AP	-2.67672	0.337333	0.152227	0.747527	0.00743477
SH2B1|35876|RI	-2.67439	0.224607	0.0751803	0.671029	0.0074865
C12orf76|24408|ES	2.67169	6.0973	1.61866	22.9677	0.00754707
SCRN2|42120|RI	-2.67122	0.197023	0.0598246	0.648865	0.00755772
SLC20A2|83730|AP	2.66824	6.02138	1.61052	22.5126	0.00762505
TEAD1|14433|AP	2.66819	3.19061	1.36064	7.48177	0.00762621
DIDO1|60089|AP	-2.66813	0.121232	0.025731	0.571185	0.0076275
FN1|384489|ES	2.6673	10.8965	1.88397	63.023	0.00764643
PLXNA4|81831|AT	-2.66558	0.0843336	0.0136869	0.519634	0.00768559
SLC19A1|60878|AP	2.6645	5.81052	1.59247	21.2011	0.00771017
ACOT7|390|AP	-2.66285	0.121802	0.0258619	0.573655	0.00774831
RCAN2|76416|AP	-2.66258	0.301289	0.124582	0.728638	0.00775451
DIDO1|60090|AP	2.66224	8.2148	1.74286	38.7196	0.00776227
RQCD1|57499|ES	-2.66204	0.110933	0.0219775	0.559948	0.00776679
CALD1|81862|ES	-2.66032	0.0763459	0.0114734	0.50802	0.00780655
TCF7L2|13156|ES	-2.65777	0.182682	0.0521476	0.639965	0.00786598
IL32|33440|ES	2.65643	3.88658	1.42749	10.5819	0.0078973
PRC1|32531|AD	-2.65561	0.14804	0.0361475	0.606286	0.00791652
DYNC1I2|55939|AP	-2.65482	0.09714	0.0173711	0.543211	0.00793515
DYNC1I2|55938|AP	2.65481	10.2943	1.8409	57.5662	0.00793522
FAM189B|8046|ES	-2.65439	0.198729	0.0602707	0.655263	0.00794526
DNASE1L1|90573|AP	-2.65408	0.176829	0.0491917	0.635644	0.00795247
MTMR14|63114|ES	-2.65357	0.0570636	0.00688319	0.473074	0.00796446
LMLN|68340|ES	-2.65135	0.137417	0.0316849	0.595976	0.00801707
NSRP1|40086|ES	-2.649	0.407924	0.210112	0.791967	0.00807301
TUBB3|38166|AP	-2.64833	0.03044	0.00229658	0.403468	0.00808898
COX4I1|156376|ES	-2.6483	0.22563	0.0749647	0.679105	0.00808974
GALK2|30518|AP	2.64314	8.18176	1.72165	38.8821	0.00821418
SMARCAL1|57410|AP	-2.64138	0.181913	0.0513647	0.644261	0.00825693
DNASE1|33608|RI	-2.63705	0.23527	0.0802582	0.689675	0.00836311
CEP170|10455|ES	2.63593	9.56512	1.78439	51.2732	0.00839075
CRYAB|18691|AP	2.6358	8.05958	1.7076	38.0399	0.00839385
SEC14L2|61738|AT	2.63198	7.60521	1.67869	34.4549	0.00848891
SEC14L2|61736|AT	-2.63194	0.131496	0.0290255	0.595724	0.00848994
SMEK1|28880|AD	-2.63181	0.103325	0.0190575	0.560205	0.00849311
GINS4|83515|AT	2.63087	6.52761	1.61351	26.408	0.00851668
GINS4|83516|AT	-2.63078	0.153207	0.0378704	0.619808	0.00851901
C12orf43|24819|ES	-2.63072	0.235733	0.0803255	0.691808	0.00852041
TMEM143|50751|ES	-2.63062	0.336506	0.149477	0.757548	0.00852283
ZNF664|25126|ES	-2.62968	0.131727	0.0290769	0.596764	0.00854653
ZNF580|52123|RI	-2.62942	0.137523	0.0313417	0.603432	0.00855305
EXD3|88298|AT	-2.62942	0.193699	0.0569841	0.658419	0.00855319
LAMB1|81387|AP	-2.629	0.312835	0.131542	0.74399	0.00856372
TMBIM4|22893|AT	2.62601	8.48752	1.72016	41.8786	0.00863928
PKIB|77379|AP	-2.62594	0.380168	0.184704	0.782484	0.00864094
TMBIM4|22891|AT	-2.62587	0.117835	0.023882	0.581407	0.00864279
AKR1C3|10654|AP	-2.62586	0.339115	0.151284	0.76015	0.00864294
SYNE1|78184|ES	2.62015	4.4403	1.45588	13.5425	0.00878907
DDHD2|83376|AP	-2.61603	0.133531	0.0295431	0.603544	0.00889599
MRPL55|10075|RI	-2.61567	0.309655	0.128642	0.74537	0.00890537
SLC8B1|24636|AP	-2.61553	0.109989	0.0210368	0.575072	0.00890902
CAPRIN2|20943|AA	-2.61118	0.146246	0.0345455	0.61912	0.00902295
ADAM15|7897|ES	-2.61089	0.247724	0.0869017	0.70617	0.00903072
ARID1B|78237|ES	2.61082	6.12053	1.57087	23.8472	0.00903246
C1orf159|13|AD	-2.60912	0.23576	0.0796289	0.698022	0.00907761
NHSL2|89434|AT	2.60739	8.62237	1.70734	43.5445	0.00912352
ISYNA1|48434|AP	-2.60731	0.174647	0.0470414	0.6484	0.00912566
PRR19|50149|AP	-2.603	0.152492	0.0370052	0.628395	0.00924121
PRR19|50148|AP	2.603	6.5577	1.59135	27.0232	0.00924132
ARPP19|30671|AP	2.6029	3.02345	1.31428	6.95533	0.00924393
PMP22|39340|AP	2.60114	8.21195	1.68039	40.1312	0.00929138
ATP5J|60268|ES	-2.60076	0.0884656	0.0142249	0.550173	0.00930186
HARS2|73745|RI	-2.59934	0.144981	0.0338002	0.621874	0.00934034
STAMBPL1|12469|AP	-2.59852	0.222316	0.0715184	0.691075	0.00936256
ATP5J|60270|AD	-2.59664	0.180331	0.0494934	0.657043	0.00941397
MTMR11|7412|AP	-2.59537	0.32064	0.135823	0.756942	0.00944904
SUGP1|48622|AA	-2.59482	0.0740429	0.0103648	0.528939	0.00946411
INTS2|42894|AD	-2.59418	0.213287	0.0663713	0.685404	0.00948157
SETD4|60521|AA	2.59291	3.61712	1.36868	9.55929	0.00951671
ABHD17A|46554|AP	2.58464	3.13124	1.31767	7.44089	0.00974819
ABHD17A|46553|AP	-2.58464	0.319362	0.134393	0.758913	0.00974819
AKR1C3|10653|AP	2.58347	2.88084	1.29093	6.42889	0.00978108
CLSPN|1731|AT	-2.58179	0.235864	0.0787802	0.706163	0.00982892
CLSPN|1730|AT	2.58179	4.23973	1.4161	12.6935	0.00982906
SMARCAL1|57411|AP	2.58081	5.24293	1.48971	18.452	0.00985682
CTNNBIP1|577|AP	-2.57768	0.28433	0.109278	0.7398	0.00994664
ZNF131|71921|AP	2.5749	5.07351	1.47381	17.4653	0.0100269
CCDC24|2526|AA	-2.57399	0.085644	0.0131825	0.556411	0.0100535
MRC2|42909|AP	2.57296	12.3616	1.82046	83.9399	0.0100834
ACOXL|54942|AT	2.57211	7.84286	1.6326	37.6764	0.0101081
XPO1|53695|AP	-2.57024	0.162709	0.040744	0.649769	0.0101629
NXNL2|86786|AT	-2.56815	0.342818	0.151437	0.776057	0.0102242
MTMR11|7413|AP	2.56746	3.08149	1.30511	7.2757	0.0102447
GGT1|61431|AP	2.56533	4.17744	1.40127	12.4537	0.0103077
LAMB1|81388|AP	2.56438	3.05775	1.30139	7.18449	0.0103361
NEIL3|71227|AT	2.56359	3.73954	1.3642	10.2508	0.0103595
NEIL3|71226|AT	-2.56359	0.267413	0.0975532	0.733033	0.0103595
NMRK1|86630|ES	-2.56202	0.140918	0.0314717	0.630975	0.0104064
FAXC|99934|ES	2.56176	7.01575	1.58035	31.1454	0.0104144
C21orf58|60926|AT	2.56108	9.11898	1.68001	49.4972	0.0104346
C21orf58|60927|AT	-2.56108	0.109661	0.0202032	0.595235	0.0104346
MDGA1|76017|AT	-2.55913	0.146244	0.0335458	0.63756	0.0104934
SH3BP2|68592|AP	2.55871	4.57015	1.42701	14.6364	0.010506
NR4A2|55614|AP	2.55828	2.60931	1.25145	5.44048	0.0105191
MDGA1|76016|AT	2.55825	6.83247	1.5674	29.7835	0.01052
C17orf80|43216|AP	2.55616	5.52491	1.48984	20.4885	0.0105833
ZNF581|52118|AP	-2.5557	0.133909	0.0286523	0.625831	0.0105973
ZNF131|71939|RI	-2.55461	0.225595	0.0719756	0.707087	0.0106308
DDHD2|83377|AP	2.55427	7.28618	1.58738	33.4441	0.010641
C22orf29|61085|RI	-2.55278	0.22665	0.0725128	0.708431	0.0106866
ESCO2|83185|AT	2.551	6.92735	1.56585	30.6468	0.0107414
ESCO2|83184|AT	-2.551	0.144355	0.0326299	0.638632	0.0107415
CTNNBIP1|580|AP	2.54986	5.37595	1.47566	19.585	0.0107766
WTAP|78310|AP	-2.54966	0.0933146	0.0150707	0.577785	0.0107829
WTAP|78311|AP	2.54964	10.7163	1.73072	66.3536	0.0107834
CASP8|56813|AP	2.54955	9.74945	1.69318	56.1381	0.0107862
NABP1|56613|AA	-2.54946	0.293503	0.114374	0.753181	0.010789
ZWINT|11813|RI	-2.54806	0.122127	0.0242321	0.615511	0.0108325
BCS1L|57528|RI	-2.54767	0.334753	0.14424	0.776895	0.0108446
TMEM91|50046|RI	-2.54596	0.184997	0.0504663	0.678151	0.0108979
DNMT3A|52854|AP	2.54417	4.65869	1.4238	15.2433	0.0109539
POLR2J3|81116|RI	-2.54326	0.128441	0.0264134	0.624572	0.0109825
QTRT1|47582|RI	-2.53912	0.309503	0.125171	0.765287	0.0111132
ZSWIM7|39393|RI	-2.53729	0.119152	0.023037	0.616281	0.0111713
EXD3|88296|AT	2.53659	3.44198	1.32443	8.94518	0.0111939
ALDH3B1|17271|AP	-2.5363	0.163523	0.0403516	0.662671	0.0112031
ZNF581|52119|AP	2.53597	7.32515	1.57191	34.1353	0.0112137
EDF1|88229|RI	-2.53554	0.204157	0.0597818	0.697202	0.0112273
ZNF532|45683|AP	2.53526	3.73143	1.34824	10.3272	0.0112365
CSNK1E|62230|AP	-2.53444	0.139449	0.0303923	0.639831	0.0112626
SPHK1|43585|AD	-2.53424	0.121566	0.0238238	0.620315	0.0112692
FMO5|7367|AT	2.53418	4.1105	1.37753	12.2656	0.0112712
RCC1|1386|AP	-2.53216	0.271106	0.0987124	0.74457	0.0113363
RCC1|1387|AP	2.53215	3.68858	1.34305	10.1304	0.0113366
NXNL2|86787|AT	2.53206	2.87784	1.26976	6.52245	0.0113396
MTMR2|92805|ME	2.52925	4.2248	1.38311	12.9049	0.0114305
PPM1M|65191|AP	-2.52916	0.254737	0.0882761	0.735088	0.0114337
PRMT1|51042|ES	-2.52726	0.202349	0.0586084	0.69862	0.0114958
POLM|79449|AD	2.52689	12.6092	1.76583	90.0383	0.0115076
RNF145|74403|AP	2.52418	7.24256	1.55671	33.6959	0.0115967
ARMCX4|89649|AT	-2.52411	0.249494	0.0848942	0.733232	0.0115992
LYSMD2|30620|AP	-2.52304	0.0623268	0.00721687	0.538272	0.0116344
PLAGL1|78007|AA	-2.52245	0.398817	0.195241	0.81466	0.0116542
RCAN2|76415|AP	2.52244	2.49137	1.22575	5.06379	0.0116545
ESYT2|82535|AP	-2.52231	0.281502	0.105124	0.75381	0.0116586
ESYT2|82534|AP	2.52227	3.5523	1.32657	9.51239	0.0116599
BTN2A1|75671|ES	-2.52157	0.208302	0.0615357	0.705115	0.0116834
CASZ1|621|AT	2.51987	5.47077	1.45879	20.5166	0.0117397
CASZ1|622|AT	-2.51987	0.182789	0.0487411	0.6855	0.0117397
EVL|29241|AP	-2.5194	0.269601	0.0972417	0.747465	0.0117554
IP6K2|64752|RI	-2.51664	0.303753	0.12009	0.768308	0.0118481
GUCD1|61412|ES	-2.51476	0.149128	0.0338413	0.657165	0.0119113
NUDT6|70523|AP	2.51394	3.2716	1.29848	8.24301	0.0119389
HEXIM2|41949|AP	-2.51197	0.330385	0.139231	0.78398	0.012006
CABIN1|61388|AP	2.50905	5.29687	1.44028	19.4801	0.0121056
FNBP1|87886|ES	2.50882	3.56533	1.32064	9.62535	0.0121134
ZNF142|57508|ES	-2.50757	0.239472	0.0783555	0.731883	0.0121565
RDH13|52002|AD	-2.50558	0.164	0.0398715	0.674567	0.0122252
ZNF28|51620|AP	2.50198	4.38677	1.37756	13.9694	0.01235
ZNF706|84742|AD	-2.49892	0.287752	0.108321	0.764405	0.0124573
CALU|81712|ES	-2.49845	0.188588	0.0509538	0.697996	0.0124737
SLC19A1|60879|AP	-2.49733	0.134356	0.0278033	0.649263	0.0125131
ATXN2L|35855|ES	2.49712	4.75623	1.39858	16.1749	0.0125207
ISYNA1|48435|AP	2.49587	5.24246	1.42724	19.2564	0.012565
S100A13|7731|AP	2.49472	5.21253	1.42463	19.0719	0.0126057
MRRF|87469|ES	-2.49411	0.195418	0.0541724	0.704938	0.0126274
XPO1|53694|AP	2.49325	5.63627	1.44754	21.9459	0.0126581
CNNM2|12985|ES	2.49197	5.48001	1.43788	20.8853	0.0127035
HYLS1|19362|AP	2.49165	4.20931	1.35893	13.0384	0.0127153
RHOT2|32938|RI	-2.49136	0.320212	0.130726	0.784354	0.0127256
S1PR3|86790|AP	2.49093	2.91421	1.25608	6.76121	0.0127411
S1PR3|86791|AP	-2.49093	0.343146	0.147903	0.796129	0.0127411
COX4I1|156373|AA	-2.48433	0.281704	0.103686	0.765363	0.0129794
SMARCAD1|69959|AP	2.48169	5.73205	1.44351	22.7614	0.013076
PTCD2|72469|AD	-2.48145	0.319057	0.12942	0.786569	0.0130851
RCOR3|9711|ES	-2.47989	0.129058	0.0255858	0.650983	0.0131423
C12orf76|24403|AT	-2.47783	0.103196	0.0171185	0.622094	0.0132185
ZP3|80169|AP	2.47751	3.00571	1.25847	7.1788	0.0132303
MFSD5|21985|AP	2.47712	12.4986	1.69432	92.1992	0.0132447
HYLS1|19361|AP	-2.47654	0.262202	0.0908946	0.756369	0.0132662
TBXAS1|81964|AP	-2.47434	0.320227	0.129934	0.789211	0.0133484
TBXAS1|81965|AP	2.47359	3.12006	1.26651	7.68629	0.0133764
ARMCX4|89646|AT	2.47343	3.76364	1.31672	10.7578	0.0133823
SEC23A|27348|AT	-2.47282	0.111694	0.019656	0.634696	0.0134053
HSD17B6|22505|AP	2.47177	9.01843	1.57678	51.5812	0.0134445
SETD6|36663|AA	-2.47108	0.151421	0.0338798	0.676753	0.0134705
CLK3|31725|AP	2.471	4.42739	1.36029	14.4099	0.0134735
BCAR3|3796|AP	2.47094	2.50762	1.20939	5.19947	0.0134759
DDX55|25094|AA	-2.47062	0.207307	0.0594948	0.722353	0.0134878
HEXIM2|41950|AP	2.46953	2.96745	1.25162	7.03547	0.0135289
STAMBPL1|12468|AP	2.46898	3.55233	1.29866	9.71698	0.01355
HPS4|61507|ES	2.4674	4.75333	1.37794	16.3971	0.0136098
TEAD1|14434|AP	-2.46704	0.303892	0.117967	0.782848	0.0136234
GAD1|55907|AT	2.46247	3.42714	1.28577	9.13487	0.0137983
SPIN2B|89296|AD	2.46096	8.81618	1.55753	49.9026	0.0138566
MAZ|35937|AP	2.46068	4.94936	1.38462	17.6916	0.0138675
C17orf80|43218|AP	-2.45974	0.186811	0.0490731	0.71115	0.0139037
TNFRSF17|34052|ES	-2.45938	0.530885	0.320512	0.87934	0.0139176
SETD5|63095|ES	-2.45868	0.241832	0.0779963	0.749813	0.013945
SEC23A|27347|AT	2.45829	8.79909	1.55399	49.8226	0.01396
ERCC1|50442|AT	2.45805	9.79143	1.58774	60.3827	0.0139693
ERCC1|50441|AT	-2.45803	0.102132	0.0165614	0.629839	0.0139703
TXN2|96153|ES	-2.45782	0.122769	0.023051	0.65386	0.0139782
GAD1|55906|AT	-2.45777	0.280308	0.10166	0.772898	0.0139803
CLK3|31726|AP	-2.4577	0.227333	0.0697611	0.740816	0.013983
MRAS|66991|AP	2.45712	4.75489	1.37091	16.492	0.0140056
ZNF569|49512|AP	2.45692	6.41678	1.45645	28.2708	0.0140133
ACPL2|67056|AP	-2.45692	0.237961	0.0757049	0.747975	0.0140134
INTS12|70248|AP	-2.45567	0.249716	0.0825132	0.755732	0.0140624
INTS12|70247|AP	2.45418	4.00178	1.32215	12.1123	0.0141206
ZNF765|51718|AT	2.45394	8.72437	1.54657	49.2152	0.01413
CAPN3|30149|AP	2.45294	4.18021	1.33304	13.1085	0.0141695
SMARCA4|47608|AP	-2.45254	0.179976	0.0457103	0.708622	0.0141851
FADS3|16305|RI	-2.45178	0.280882	0.101782	0.775134	0.0142153
HMBS|19098|RI	-2.45115	0.11214	0.0194955	0.645034	0.0142402
MID1|88461|AP	2.45058	3.02101	1.24775	7.31434	0.0142625
H3F3A|10005|AP	2.45027	3.66085	1.2965	10.3369	0.014275
POLR2G|16418|AD	-2.44979	0.367757	0.165191	0.818719	0.0142938
LIMK1|80059|AP	2.44794	8.677	1.53835	48.9423	0.0143676
ZNF268|25345|ES	2.44789	6.80779	1.46568	31.6209	0.0143697
MRC2|42908|AP	-2.44771	0.094411	0.0142655	0.624824	0.0143769
SFTPB|54351|ES	-2.44615	0.107899	0.0181228	0.642404	0.0144393
COQ10A|22414|AP	2.44399	4.23559	1.33094	13.4793	0.0145256
PHLDB2|66057|AP	-2.44336	0.461533	0.248222	0.858154	0.0145511
ZSCAN32|33556|ES	-2.44217	0.19952	0.0547255	0.727415	0.0145992
IRF3|51008|ES	-2.44085	0.475934	0.262193	0.863916	0.0146528
ABI1|11041|ES	-2.43813	0.155503	0.0348332	0.694197	0.0147633
SMC4|67485|RI	-2.43812	0.344071	0.145938	0.811201	0.0147637
KIF13A|75457|ES	-2.43598	0.258787	0.0872174	0.767862	0.0148516
CDH7|45744|AT	2.43444	2.87362	1.22842	6.72217	0.0149149
PKP2|21062|ES	-2.43392	0.261819	0.088989	0.770314	0.0149363
LMO3|20630|AD	-2.43185	0.262687	0.0894401	0.771518	0.015022
PRKAR1B|78508|AP	2.42975	7.20726	1.46504	35.4562	0.0151091
SYT17|34295|RI	-2.42973	0.262825	0.089441	0.772321	0.01511
RASA4|81121|AP	-2.42966	0.21566	0.0625655	0.74337	0.0151129
MAZ|35938|AP	-2.42707	0.206823	0.0579318	0.738382	0.0152211
MECOM|67568|AP	2.42389	6.43996	1.4283	29.0367	0.0153552
ZNF343|58546|AT	2.42368	11.0575	1.58372	77.2025	0.0153642
ZNF343|58547|AT	-2.4236	0.0904448	0.0129542	0.631476	0.0153677
NUDT22|16589|RI	-2.42309	0.150032	0.0323462	0.695895	0.0153891
ZNF185|90395|AP	-2.42128	0.156411	0.0348374	0.702244	0.0154661
TMEM213|81931|AT	-2.4201	0.245418	0.0786704	0.765599	0.015516
TMEM213|81932|AT	2.42005	4.07454	1.30613	12.7108	0.0155182
FAM49B|85137|AP	-2.41977	0.188835	0.0489468	0.728521	0.0155305
ZNF333|48021|AA	-2.41931	0.239577	0.0752858	0.762389	0.0155498
ATXN2L|35846|ES	2.41888	3.73203	1.28384	10.8487	0.0155685
FLYWCH1|33316|ES	-2.41783	0.172287	0.0414127	0.716753	0.0156136
TAF1A|9883|AT	-2.41449	0.188939	0.0488512	0.730751	0.0157575
COL6A3|58107|ES	-2.41057	0.255792	0.0844223	0.775026	0.0159275
FCGR2B|8681|ES	-2.41016	0.161616	0.0367127	0.711463	0.0159455
ATRN|58589|AT	-2.40883	0.145128	0.0301789	0.697909	0.0160037
ATRN|58590|AT	2.40877	6.89009	1.43278	33.1338	0.0160065
EXOC7|43572|ES	-2.40872	0.252994	0.0826848	0.774098	0.0160084
FAXDC2|74223|AP	-2.40719	0.360241	0.156879	0.827218	0.0160756
PLEKHH3|41104|AD	-2.40672	0.122875	0.0222816	0.67761	0.0160967
C9orf156|87023|AP	2.40647	6.23792	1.40448	27.7055	0.0161076
C9orf156|87024|AP	-2.40647	0.16031	0.0360941	0.712011	0.0161077
CAPN12|49690|AT	2.40464	3.75239	1.27704	11.0258	0.0161882
RDM1|40349|AT	-2.40455	0.346759	0.146252	0.822156	0.0161925
TROAP|21551|AT	-2.40451	0.202837	0.0552573	0.744568	0.0161939
TM4SF19|68239|AT	-2.40401	0.190184	0.0491465	0.735961	0.0162161
SLC14A2|45329|AT	2.40392	2.51734	1.18589	5.34364	0.0162205
SLC14A2|45330|AT	-2.40392	0.397245	0.187138	0.843247	0.0162205
TMCO6|73700|RI	-2.4036	0.127375	0.0237326	0.683636	0.0162346
MAST1|47878|AT	2.40215	2.22722	1.15882	4.28064	0.0162989
PAIP1|71962|AD	2.40181	7.57373	1.45132	39.5237	0.0163141
TMEM2|86570|AP	-2.40163	0.139126	0.0278191	0.695779	0.0163223
SSH2|40060|AT	2.40135	4.04725	1.29301	12.6683	0.0163345
UBR4|872|AP	-2.40034	0.0992921	0.0150613	0.654588	0.0163796
PPM1M|65190|AP	2.39868	3.66498	1.26814	10.5919	0.0164542
LIMK1|80060|AP	-2.39789	0.11054	0.0182692	0.668835	0.0164899
MAST1|47879|AT	-2.39745	0.447441	0.231848	0.863508	0.0165097
SRSF4|1425|ES	-2.39664	0.270742	0.0930036	0.788152	0.0165463
FKBP3|27404|ES	-2.39474	0.0690983	0.00775597	0.615599	0.0166319
INO80E|36015|ES	-2.39325	0.299745	0.111747	0.804024	0.0166999
PKMYT1|33325|AP	2.39319	3.89358	1.27899	11.8531	0.0167028
EMC9|26856|AA	-2.3916	0.154374	0.0333883	0.713764	0.0167752
GOLM1|86743|AP	-2.38913	0.187516	0.0474967	0.740313	0.0168886
CDH7|45743|AT	-2.38801	0.35385	0.150838	0.830092	0.0169397
CTCFL|59903|AT	2.38713	2.87975	1.20837	6.86297	0.0169806
GOLM1|86745|AP	2.38546	5.31637	1.34719	20.9799	0.017058
PTPRC|9322|ES	-2.38213	0.262164	0.0871337	0.788785	0.0172129
IQCD|24626|AA	2.38155	3.41504	1.24286	9.38359	0.0172398
DBF4B|41887|AA	2.38103	4.25125	1.29166	13.9922	0.0172643
COQ10A|22415|AP	-2.37979	0.233245	0.070332	0.773523	0.0173224
HEMK1|65085|AD	-2.37736	0.128992	0.0238388	0.697975	0.017437
FLJ27365|62678|AP	-2.37617	0.197104	0.0516333	0.752419	0.0174933
ABCE1|70753|ES	-2.37513	0.174442	0.0412914	0.736959	0.0175429
EDIL3|72712|ES	-2.37487	0.110639	0.0179828	0.680711	0.0175549
BTNL9|75037|AT	-2.37454	0.272297	0.0930514	0.796824	0.0175708
MGAT1|75021|AP	2.37328	4.44829	1.29684	15.2581	0.0176309
CUL4A|26367|AP	2.37174	8.79102	1.45848	52.9881	0.0177047
AKNAD1|3954|AT	2.37099	4.96567	1.32024	18.6769	0.0177407
LRTOMT|17536|RI	-2.37087	0.170642	0.0395606	0.736056	0.0177465
XRCC3|29506|ES	-2.37033	0.345553	0.143524	0.831965	0.0177722
DMKN|49198|ES	-2.36967	0.346239	0.14401	0.832455	0.0178041
CHORDC1|18268|AA	-2.36948	0.115695	0.019432	0.688832	0.0178132
FPGT-TNNI3K|3458|AT	-2.36855	0.393865	0.182179	0.851521	0.0178578
RASA4|81120|AP	2.36832	4.44725	1.29344	15.291	0.0178689
UBE2D4|79381|ES	-2.36821	0.208196	0.0568106	0.762982	0.0178744
TXNRD1|24109|ES	2.3663	9.95373	1.48378	66.7731	0.0179671
ADARB1|60867|ES	2.36438	3.84409	1.259	11.7371	0.0180603
SNX19|19503|AP	2.36344	6.04104	1.35941	26.8457	0.0181059
PANK1|12493|AP	2.36338	2.68702	1.18379	6.09913	0.018109
ATXN2L|35839|AA	2.36318	2.99622	1.20591	7.44446	0.0181191
DPH2|2500|AA	-2.36277	0.114104	0.0188502	0.690697	0.0181388
PFDN5|21992|ES	2.36267	8.47571	1.43947	49.9056	0.0181439
IP6K2|64744|RI	-2.36141	0.269255	0.0906152	0.800068	0.0182057
RASAL2|9075|AP	-2.36136	0.277572	0.0958009	0.804233	0.018208
TMUB2|41789|ES	-2.35949	0.366273	0.159027	0.843608	0.0183002
TMEM125|2153|AA	2.35855	3.59757	1.24155	10.4245	0.0183464
ZFYVE28|68559|AT	-2.35673	0.210284	0.0574938	0.769114	0.0184365
MYO19|40482|AA	-2.35655	0.13415	0.0252349	0.71315	0.0184455
SLCO4A1|60081|RI	-2.355	0.204335	0.0544967	0.76615	0.0185226
RBP7|592|ES	-2.35484	0.331938	0.132565	0.831164	0.0185305
ARHGEF1|50099|AP	-2.35425	0.218469	0.0615766	0.775109	0.0185604
PSMC5|43009|RI	-2.3542	0.378144	0.168283	0.849718	0.0185628
VTI1B|28083|ES	-2.35366	0.144059	0.0286966	0.723182	0.0185894
RIC8B|24161|ES	-2.35268	0.343209	0.140813	0.836516	0.0186388
SPATS2L|56741|AD	-2.35227	0.149667	0.0307486	0.728501	0.0186593
GALK2|30516|AP	-2.35194	0.188886	0.0471007	0.757479	0.0186757
ZSCAN9|75722|ES	-2.35135	0.195869	0.0503251	0.762338	0.0187057
PDE4DIP|4425|RI	-2.35056	0.232451	0.0688591	0.784699	0.0187453
CAPN12|49691|AT	-2.35056	0.274113	0.0931663	0.806493	0.0187453
ACAA1|64019|RI	-2.35022	0.241767	0.0739914	0.789976	0.0187626
TBC1D1|69013|AT	2.35011	8.25638	1.4197	48.0156	0.018768
TBC1D1|69014|AT	-2.35011	0.121119	0.0208266	0.704374	0.018768
PDCD2|78501|RI	-2.34986	0.220943	0.0627133	0.778395	0.0187802
SLFN13|40302|AP	-2.34957	0.297699	0.108346	0.817979	0.0187952
MROH1|85542|AT	2.34908	5.15595	1.31217	20.2594	0.0188199
MROH1|85543|AT	-2.34902	0.193959	0.0493619	0.762129	0.0188231
NPFFR2|69473|AP	2.34849	4.31117	1.27346	14.595	0.0188497
LTBR|19848|AP	2.34703	7.03448	1.3795	35.8708	0.018924
WHSC1|68528|AA	-2.34675	0.153621	0.0321356	0.734366	0.018938
PUS10|53673|AP	2.34669	4.68481	1.28981	17.016	0.0189412
RDM1|40348|AT	2.34526	2.80419	1.18459	6.63814	0.019014
POLR2J2|81127|RI	-2.34514	0.153863	0.032194	0.735346	0.01902
AHI1|77883|AP	-2.34423	0.183557	0.0444862	0.757387	0.0190665
C6orf1|75778|AD	2.34407	7.19919	1.3819	37.5051	0.0190747
LTBR|19846|AP	-2.34343	0.142511	0.0279353	0.72701	0.0191074
ADAR|7837|AP	2.34193	6.10819	1.34332	27.7743	0.0191844
CYGB|43589|AP	-2.34106	0.20414	0.0539748	0.772086	0.0192293
ALDH3B1|17270|AP	2.33902	5.10239	1.30227	19.9915	0.0193342
DBNDD1|38197|AP	2.33896	6.52057	1.35501	31.3781	0.0193375
ACPL2|67058|AP	2.33892	3.45584	1.22252	9.76901	0.0193396
NEK6|87526|AP	2.33622	4.7638	1.28584	17.6491	0.0194799
CEP63|66877|AT	-2.33604	0.168606	0.0378625	0.750821	0.0194894
CEP63|66878|AT	2.33598	5.93073	1.33182	26.4102	0.0194924
TAF1D|18313|RI	-2.33543	0.108263	0.0167566	0.699476	0.0195208
NDRG2|26503|RI	-2.33489	0.363745	0.155639	0.85011	0.0195493
ANKRD13D|17156|AP	-2.33325	0.287328	0.100787	0.819122	0.0196351
RASAL2|9074|AP	2.33208	3.55396	1.22426	10.317	0.0196967
TMEM180|12955|ES	-2.33096	0.253733	0.0800855	0.803899	0.0197557
TRAF1|87404|AP	2.33029	3.42632	1.21617	9.65298	0.0197907
ATXN2|24518|ES	-2.33011	0.147559	0.0295082	0.737883	0.0198004
EMID1|61575|ME	2.33003	6.19046	1.33581	28.6881	0.0198047
TMEM5|22852|ES	2.32605	6.29337	1.33578	29.6506	0.0200157
ST5|14266|AP	-2.3258	0.333621	0.132281	0.841417	0.0200295
HOMER3|48533|AP	-2.32524	0.220356	0.0615801	0.788515	0.020059
ANKRD13D|17155|AP	2.32414	3.4689	1.21519	9.90238	0.0201181
WIZ|48093|ES	-2.32208	0.321941	0.123684	0.837992	0.0202284
OSGIN2|84388|AP	2.3206	4.06823	1.24367	13.3078	0.0203083
SLC20A2|83727|AP	-2.32009	0.251719	0.0784915	0.807255	0.0203363
PDGFA|78504|ES	-2.32001	0.359843	0.151745	0.85332	0.0203401
ADAM15|7905|ES	2.31724	3.38396	1.20678	9.48907	0.0204909
NDE1|34185|AT	-2.31711	0.161941	0.0347201	0.755325	0.0204976
NDE1|34184|AT	2.31711	6.17507	1.32393	28.8017	0.0204976
MORF4L2|89764|AP	2.31658	11.6848	1.46	93.5176	0.0205264
RNF14|73851|ES	2.31635	3.07867	1.18888	7.97237	0.0205391
RASSF7|13692|AD	2.31574	9.50804	1.41341	63.9607	0.0205723
UBA52|48467|AP	-2.31415	0.18614	0.0448159	0.77312	0.0206594
ARHGEF1|50098|AP	2.31263	4.46236	1.25619	15.8516	0.0207429
NXPE2|18846|AT	2.31065	3.32436	1.19999	9.20952	0.0208523
TYMP|62852|AA	-2.31019	0.180075	0.0420514	0.771128	0.0208777
PPIL6|77195|ES	-2.30854	0.288819	0.100622	0.829006	0.0209692
NXPE2|18845|AT	-2.30843	0.303488	0.11027	0.835272	0.0209754
SH3D19|70834|AP	2.30782	5.58855	1.2961	24.0967	0.0210091
IP6K2|64760|ES	2.30779	3.26755	1.19537	8.93186	0.0210106
C12orf73|24074|ES	-2.30533	0.119348	0.0195854	0.727273	0.0211483
CTTN|17403|ES	-2.30509	0.165096	0.035694	0.763618	0.0211615
RNF167|38606|AP	2.30497	4.78196	1.26393	18.0921	0.0211681
RNF167|38605|AP	-2.30496	0.209122	0.0552736	0.791189	0.0211688
DNHD1|14151|AT	2.30485	3.51888	1.20715	10.2577	0.0211752
DAPK2|31077|ES	2.30304	4.98909	1.27052	19.5912	0.0212766
FAM9C|88504|RI	-2.30297	0.140744	0.0265274	0.746734	0.0212805
RQCD1|57497|ES	-2.30293	0.154908	0.0316789	0.757495	0.0212825
DNMT3A|52853|AP	-2.30181	0.184646	0.0438167	0.778112	0.0213457
MYPN|11922|AT	2.29978	3.37851	1.19708	9.53513	0.0214608
TP53I3|52811|RI	-2.29952	0.174905	0.0395745	0.773016	0.0214753
KLC2|16988|AP	2.29867	3.50717	1.20309	10.2239	0.0215239
ATRIP|64664|AD	2.29763	8.29166	1.3646	50.3821	0.0215827
LYSMD2|30621|AP	2.29476	12.0796	1.43836	101.448	0.021747
ZNF260|49392|ES	-2.29466	0.129281	0.0225247	0.74201	0.0217526
TRNT1|62979|ES	-2.29383	0.244032	0.0731221	0.814411	0.0218004
ZDHHC4|78753|AD	2.29338	4.76441	1.25479	18.0904	0.0218262
LSM12|41759|ES	-2.2932	0.165312	0.0354978	0.769856	0.0218367
SCPEP1|94617|ES	-2.29283	0.312553	0.115658	0.844644	0.0218575
OXR1|84847|AP	-2.29107	0.154614	0.0313091	0.763536	0.0219593
PUS10|53672|AP	-2.28939	0.221486	0.0609386	0.805007	0.0220565
CLASP2|63869|AP	-2.28902	0.0382868	0.00234308	0.625619	0.0220784
COQ7|34281|AP	2.28895	5.13605	1.26514	20.8507	0.0220822
MAP7D1|1757|AP	2.28689	5.62404	1.28005	24.7099	0.022202
HSD17B6|22503|AP	-2.28635	0.127429	0.0217905	0.745198	0.0222335
ZNF28|51621|AP	-2.28599	0.27981	0.0938894	0.833895	0.0222546
LINC00908|45829|AT	2.2859	9.2841	1.37399	62.7329	0.0222603
FOXK1|78642|AP	2.28485	3.73052	1.20587	11.5409	0.0223219
TMEM177|55137|AD	2.28432	4.46086	1.23655	16.0926	0.0223528
CCNL2|161|ES	-2.2841	0.193352	0.0472033	0.792003	0.0223658
GNG5|3606|RI	-2.28407	0.249337	0.075713	0.821116	0.0223672
HARS|73720|AP	-2.2836	0.203048	0.0516806	0.797759	0.022395
HARS|73719|AP	2.2836	4.92493	1.25351	19.3496	0.022395
IL32|33418|AA	2.28206	4.56728	1.2391	16.8348	0.0224858
FOXK1|78641|AP	-2.28004	0.268858	0.0869219	0.831601	0.0226053
DNHD1|14150|AT	-2.27953	0.287471	0.0984213	0.839653	0.0226354
COQ7|34282|AP	-2.27943	0.196696	0.0485919	0.796205	0.0226417
ALG2|87057|ES	2.27851	3.99876	1.21381	13.1734	0.0226963
MAP7D1|1756|AP	-2.27842	0.180364	0.0413303	0.787105	0.0227017
SLC4A8|21855|AT	2.27737	3.56498	1.19383	10.6456	0.0227642
PHF8|89231|AP	-2.27674	0.0902762	0.0113884	0.715622	0.0228019
FEZ2|53195|AP	-2.27644	0.268491	0.086547	0.832929	0.0228196
FEZ2|53193|AP	2.27642	3.72442	1.20057	11.554	0.0228207
OAZ1|46599|ES	2.27632	3.42932	1.18681	9.90911	0.0228268
HYAL3|64984|AP	2.27577	5.96055	1.28111	27.7324	0.0228598
ZP3|80168|AP	-2.27555	0.318802	0.119096	0.853385	0.0228727
OSGIN2|84387|AP	-2.27554	0.251779	0.0767548	0.825909	0.0228735
HMHA1|46375|AP	-2.27547	0.24878	0.075059	0.82457	0.022878
TCEB1|84212|ES	2.27417	5.13971	1.25379	21.0695	0.022956
TMEM2|86569|AP	2.27373	6.0864	1.28304	28.8723	0.022982
TNC|87342|ES	2.27303	2.64541	1.14338	6.12062	0.0230245
C7orf49|81873|AD	-2.27275	0.235688	0.0677731	0.819629	0.0230411
SPATA5L1|30425|AD	-2.27232	0.172729	0.0379809	0.785537	0.023067
STARD10|17644|AP	-2.27104	0.254242	0.077976	0.828962	0.0231447
NPFFR2|69472|AP	-2.26896	0.243408	0.071819	0.824951	0.0232707
CEP95|43070|AD	-2.26796	0.16636	0.0353089	0.783818	0.0233315
TSKU|17902|AP	-2.26778	0.355414	0.145362	0.868997	0.0233424
TSKU|17903|AP	2.26778	2.81362	1.15075	6.8794	0.0233424
GRIK2|77097|AT	-2.267	0.301838	0.107154	0.850241	0.0233902
LRRC27|13496|AT	-2.26696	0.193173	0.0466219	0.800391	0.0233928
GRIK2|77096|AT	2.26695	3.31294	1.1761	9.33216	0.0233935
CDK10|38119|ES	-2.26652	0.155508	0.0311045	0.777467	0.0234197
DNASE1L1|90575|AP	2.26566	2.87432	1.1531	7.16479	0.0234725
SLFN13|40305|AP	2.26556	3.22048	1.17088	8.8579	0.0234786
XAF1|38810|ES	-2.26539	0.139188	0.0252735	0.766548	0.023489
NEK3|25988|AP	-2.2649	0.291203	0.100122	0.846956	0.0235186
GGT1|61437|AA	-2.26352	0.256378	0.0788925	0.833154	0.0236034
GBA2|86290|RI	-2.26223	0.165161	0.0346987	0.786144	0.0236833
MSI2|42618|AA	2.26019	5.83317	1.26397	26.9199	0.0238097
FAM49B|85138|AP	2.25877	4.48636	1.21965	16.5026	0.0238979
ZNF569|49514|AP	-2.25862	0.176355	0.0391222	0.794969	0.0239071
ACTR10|27682|ES	-2.25764	0.193787	0.046625	0.805437	0.023968
C3orf55|67410|AT	-2.25484	0.131611	0.0225819	0.767052	0.0241432
ZC2HC1C|28481|AD	2.25439	3.01564	1.15507	7.87321	0.0241718
TGIF1|44508|AD	-2.25429	0.173293	0.0377527	0.795451	0.024178
NKIRAS2|40983|ES	-2.2536	0.342011	0.134522	0.869535	0.0242213
CEP170|10452|AD	2.25359	5.36912	1.2448	23.1582	0.0242219
PLAGL1|77994|AP	-2.2532	0.362066	0.149622	0.876151	0.0242463
PTK7|76243|AP	2.25168	3.10801	1.15825	8.33992	0.0243423
MASTL|11064|AA	-2.25167	0.136519	0.0241224	0.772616	0.0243432
PACS2|29631|AP	-2.25132	0.333418	0.128148	0.867497	0.0243656
ZNF585A|49446|AT	-2.25078	0.269192	0.085855	0.844033	0.0243992
LSR|49085|ES	-2.24971	0.161329	0.0329206	0.790602	0.0244671
TMEM205|47657|RI	-2.24957	0.34898	0.139464	0.873255	0.0244763
SMAD7|45459|AP	2.24901	8.87185	1.32386	59.4548	0.0245116
SMAD7|45460|AP	-2.24896	0.112722	0.0168203	0.75541	0.0245153
FAM136A|53891|ES	-2.24851	0.15244	0.0295822	0.785541	0.0245436
ESR2|27869|AT	-2.24739	0.144848	0.0268619	0.781063	0.0246151
SCLT1|70589|AT	-2.24736	0.219334	0.0584079	0.823645	0.0246171
RASSF7|13693|ES	2.24595	3.25413	1.16212	9.11212	0.0247075
CDCA3|19983|AT	2.24483	12.5981	1.3792	115.076	0.0247791
CDCA3|19984|AT	-2.24475	0.0793845	0.0086908	0.725123	0.0247841
RNF216|78683|ES	-2.24453	0.205167	0.0514551	0.818065	0.0247984
CLSTN1|575|ES	2.24393	3.88261	1.18728	12.6968	0.0248367
KHNYN|27001|AP	2.24351	3.92698	1.18872	12.9729	0.0248637
SNAP47|10055|AP	-2.24321	0.149108	0.0282725	0.78639	0.024883
ORMDL1|56539|ES	2.24305	4.4793	1.20833	16.6048	0.0248935
RBM6|64936|RI	-2.24232	0.369105	0.154456	0.882054	0.0249408
ORMDL1|56537|RI	-2.24213	0.363884	0.150376	0.880538	0.0249528
EXOC7|43570|ES	-2.24185	0.166968	0.0349149	0.798467	0.0249714
MARCH2|47230|AP	2.23677	2.978	1.14459	7.74816	0.0253013
SPATA6L|85753|AT	-2.23641	0.284795	0.0947306	0.856197	0.0253249
CDC42SE2|73223|RI	-2.23607	0.246166	0.0720489	0.841066	0.0253472
METTL3|26595|RI	-2.23526	0.292366	0.0994563	0.859453	0.0254
YAF2|21157|ES	-2.23499	0.146778	0.0272816	0.789687	0.0254182
HPS4|61502|RI	-2.23346	0.387302	0.168478	0.890339	0.0255187
TBCK|70267|ES	-2.23258	0.124761	0.0200693	0.775576	0.0255767
GUCD1|61413|ES	-2.23219	0.1816	0.0406057	0.812168	0.0256024
STK25|58383|AP	-2.23206	0.19843	0.0479554	0.821064	0.0256113
RAB40A|89735|AP	2.23196	2.55773	1.12125	5.83455	0.0256173
WDR55|73717|RI	-2.23059	0.206075	0.0514372	0.825608	0.0257082
AHCYL2|81744|AP	-2.23037	0.374022	0.157607	0.887603	0.0257228
PANK1|12494|AP	-2.23025	0.391575	0.171781	0.892593	0.0257311
NKIRAS2|40984|ES	-2.23024	0.347619	0.137347	0.879808	0.0257315
IP6K2|64750|RI	-2.23023	0.28054	0.0918081	0.857249	0.0257324
DLG1|68295|ES	2.22963	5.46127	1.22793	24.2892	0.0257719
MARCH2|47229|AP	-2.22922	0.336144	0.128896	0.876619	0.025799
PRR5|62619|ES	-2.22799	0.279416	0.0910159	0.857797	0.0258812
FAM102B|3941|AT	2.22706	6.10843	1.24239	30.0331	0.0259433
FAM102B|3940|AT	-2.22706	0.163709	0.0332966	0.804902	0.0259435
RAB40A|89734|AP	-2.22665	0.391901	0.171822	0.89387	0.0259705
FAXDC2|74222|AP	2.22652	2.37553	1.10914	5.08787	0.0259793
HAPLN3|32399|ES	-2.22562	0.323708	0.119888	0.874037	0.0260393
EXOC7|43571|ES	-2.22509	0.252593	0.0751704	0.848781	0.0260749
PSME3|41143|AP	-2.22391	0.14053	0.0249277	0.792233	0.0261546
AACS|25170|AP	-2.22388	0.139467	0.0245737	0.79154	0.0261568
PSME3|41144|AP	2.22384	7.11538	1.26218	40.1122	0.0261593
CCND3|76154|AP	2.22323	2.8613	1.13257	7.2287	0.0262
NFATC4|26992|RI	-2.22292	0.164415	0.033468	0.8077	0.026221
SMARCAD1|69960|AP	-2.2227	0.205482	0.0509071	0.829406	0.0262363
POSTN|25672|ES	-2.22253	0.368235	0.152584	0.888674	0.0262474
C7orf49|81875|AD	-2.22251	0.314999	0.113732	0.872439	0.0262489
ELP2|45226|ES	2.22149	2.88496	1.13284	7.34701	0.0263178
LEF1|70294|ES	-2.22137	0.308732	0.109453	0.870833	0.0263258
LRRC27|13489|AP	-2.22124	0.344127	0.134255	0.882077	0.026335
AGAP8|11527|AP	-2.22107	0.285601	0.0945148	0.863018	0.0263463
ANO1|17387|ES	-2.221	0.443743	0.216639	0.908923	0.026351
METTL23|43652|AD	-2.22012	0.21826	0.0569385	0.836645	0.0264109
AGAP8|11528|AP	2.2195	3.4991	1.15773	10.5756	0.0264529
P4HB|44184|ES	2.21926	8.56793	1.28528	57.1156	0.0264688
ADPRH|66334|AP	-2.21901	0.144149	0.0260509	0.797625	0.0264858
IVNS1ABP|9218|ES	-2.21859	0.157019	0.0305937	0.805881	0.0265148
HDHD3|87277|AP	2.21847	4.149	1.18034	14.5842	0.0265227
HDHD3|87276|AP	-2.21843	0.241029	0.0685699	0.847236	0.0265252
EXOC7|43566|ES	-2.21754	0.254867	0.0761354	0.853182	0.0265864
TUBB3|38167|AP	2.21731	2.8951	1.13131	7.40877	0.0266018
CIRBP|46429|AD	-2.21706	0.294502	0.0999402	0.867831	0.0266193
FIP1L1|69315|ES	-2.21622	0.180889	0.039874	0.820608	0.0266762
PACRGL|68913|ES	-2.21423	0.323712	0.11928	0.878518	0.0268132
PUM2|52774|ES	2.21173	8.67253	1.27877	58.8165	0.0269852
FAM156A|89183|RI	-2.20951	0.181377	0.0398936	0.824635	0.0271389
RPS24|12296|ES	-2.20947	0.298895	0.102392	0.872513	0.0271417
MXI1|13080|AP	2.20894	2.92939	1.12879	7.60228	0.0271789
C7orf55-LUC7L2|81960|ES	-2.20885	0.149984	0.0278566	0.807531	0.0271851
ZCCHC8|24958|AP	-2.20791	0.153907	0.0292272	0.810458	0.0272507
CCL4L1|40420|RI	-2.20766	0.251853	0.074043	0.85666	0.0272677
TNFRSF12A|33349|AD	-2.20704	0.436823	0.209352	0.911449	0.0273112
FBXO36|57858|ES	-2.20684	0.287071	0.0947577	0.869692	0.0273251
NUDT6|70521|AP	-2.20681	0.348902	0.136949	0.88889	0.0273272
CLEC16A|34005|ES	-2.20674	0.258558	0.0777691	0.859622	0.0273323
PPCS|2075|AD	2.20656	8.96177	1.27772	62.8569	0.027345
SNAP47|10056|AP	2.20456	6.5539	1.23194	34.8665	0.0274849
TRMT44|68768|AP	2.20454	9.7107	1.28685	73.2779	0.0274863
TRMT44|68769|AP	-2.20454	0.102979	0.0136467	0.777094	0.0274866
NBPF3|966|AD	-2.20406	0.189636	0.0432324	0.831823	0.0275201
MYCBPAP|42406|ES	2.20289	6.46676	1.22856	34.0389	0.0276028
RCAN1|60494|AP	2.20244	3.2496	1.13854	9.27491	0.0276345
SEC31A|69731|ES	-2.20242	0.17962	0.0389758	0.827778	0.0276354
TRMT44|68772|AA	2.20193	4.36052	1.17565	16.1733	0.02767
DNAJC10|56461|AT	-2.20005	0.183495	0.0405142	0.831078	0.0278036
DNAJC10|56462|AT	2.20001	5.44958	1.20322	24.6819	0.0278059
MYPN|11921|AT	-2.1997	0.309927	0.109135	0.880144	0.0278279
DPP3|17040|AA	-2.19858	0.127937	0.0204603	0.799981	0.0279076
MST1|64899|RI	2.19832	8.46809	1.26066	56.8819	0.0279263
VEGFA|76328|ES	-2.19809	0.225609	0.0598086	0.851036	0.027943
NFYC|2013|AP	2.19759	52.7885	1.53552	1814.77	0.0279786
GLRB|70965|ES	-2.19729	0.217462	0.0557614	0.848072	0.028
TNFSF13|38970|AP	-2.19534	0.147714	0.0267851	0.814609	0.0281393
TNFSF13|38969|AP	2.19531	6.76972	1.22755	37.3336	0.0281413
HMGA1|75769|AP	2.19523	3.95668	1.15882	13.5096	0.0281469
TMEM9|9354|RI	-2.19514	0.348668	0.136097	0.893257	0.0281535
NDUFAF6|84598|ES	-2.19478	0.26401	0.0803747	0.867203	0.0281796
TEF|62422|AP	-2.19323	0.315271	0.112379	0.884469	0.0282912
ULK3|31757|RI	-2.19289	0.377007	0.157651	0.901573	0.0283155
GCOM1|30798|AT	-2.19276	0.266515	0.0817353	0.869025	0.028325
TMEM33|69133|RI	2.19264	6.81598	1.22589	37.897	0.028333
STYXL1|80155|ES	-2.19239	0.23186	0.0627696	0.856454	0.0283512
NMRAL1|33735|RI	-2.19235	0.268305	0.0827603	0.869835	0.0283546
RPGR|88808|ES	-2.19212	0.226213	0.0598957	0.854358	0.0283707
FBXO5|78211|AP	2.19174	3.26014	1.13312	9.37992	0.0283984
VAMP4|8994|RI	-2.19157	0.154265	0.0289949	0.820757	0.0284103
FOSB|50448|AP	2.19146	4.43314	1.17035	16.7922	0.0284185
TNC|87334|ES	2.19131	4.59719	1.17474	17.9904	0.0284291
CDK5RAP3|42152|RI	-2.1913	0.162972	0.0321665	0.825699	0.0284299
BMP8B|1912|AT	2.19049	4.58924	1.17393	17.9407	0.0284887
BMP8B|1911|AT	-2.19049	0.217901	0.0557391	0.851841	0.0284887
RAD17|72365|ES	-2.19033	0.216976	0.0552864	0.851543	0.0285
ZNF143|14318|AP	2.19033	4.04901	1.15845	14.1521	0.0285004
COPE|48519|ES	-2.18834	0.456123	0.225809	0.921345	0.0286452
IMPDH1|81682|ES	-2.18794	0.313978	0.11123	0.886295	0.0286738
TRA2A|78976|ES	-2.18699	0.0873208	0.00982102	0.776387	0.0287429
BTNL9|75035|AT	2.18699	3.13586	1.12597	8.73347	0.0287432
ZNF143|14317|AP	-2.18671	0.239999	0.0667862	0.862448	0.0287639
FAM45A|13256|AA	-2.18623	0.169498	0.0345227	0.83219	0.0287991
ATP2C1|66758|AP	2.18621	2.35786	1.09283	5.08725	0.0288
IRF7|13708|AA	-2.18543	0.324372	0.118177	0.890338	0.0288572
AFMID|43796|ES	-2.1846	0.177757	0.0377391	0.837261	0.0289179
TMUB1|82343|AP	-2.18458	0.260038	0.0776639	0.87067	0.0289194
SNRPD2|116024|ME	-2.18366	0.259326	0.0772216	0.870869	0.0289869
EHBP1L1|16876|AP	-2.18366	0.390154	0.167628	0.908085	0.0289875
EHBP1L1|16875|AP	2.18364	2.56308	1.10121	5.96559	0.0289891
KCTD7|79881|AT	-2.18301	0.23364	0.0633307	0.861948	0.0290348
KCTD7|79880|AT	2.18301	4.28007	1.16016	15.7901	0.0290352
TCIRG1|17288|RI	-2.18187	0.415862	0.189083	0.91463	0.0291191
DPYSL3|73958|AP	2.18184	5.0379	1.17873	21.5321	0.0291213
DPYSL3|73957|AP	-2.18161	0.198532	0.0464516	0.84852	0.0291385
ANKRD49|18352|AD	-2.18115	0.299994	0.101684	0.885063	0.029172
D2HGDH|58424|AA	2.17927	8.21316	1.23603	54.5747	0.0293118
CPNE1|59200|ES	-2.17914	0.197793	0.0460477	0.849598	0.0293213
METTL3|26596|RI	-2.1791	0.337543	0.127084	0.896535	0.0293241
HYAL3|64983|AP	-2.17805	0.18087	0.0388234	0.842636	0.0294021
HMGA1|75770|AP	-2.17757	0.255304	0.0747081	0.872462	0.029438
PSMC3IP|41077|AD	-2.17729	0.373665	0.154042	0.906414	0.0294586
GNB2L1|190578|ES	-2.17703	0.177989	0.0376293	0.841896	0.0294783
NIPA1|29688|AP	-2.17687	0.232563	0.0625459	0.864734	0.0294905
ANKRD65|168|ES	2.17598	2.16152	1.07952	4.32797	0.0295569
FHL2|54828|ES	-2.17573	0.236939	0.0647575	0.866925	0.0295751
CPNE1|59198|ES	-2.17489	0.261393	0.0780141	0.875823	0.0296384
SLC4A7|63781|ES	2.17477	8.90631	1.24109	63.9134	0.0296472
AKNAD1|3952|AT	-2.17375	0.392444	0.168852	0.912114	0.0297243
CLCN6|689|ES	2.17341	2.8992	1.11019	7.57108	0.0297495
ZNF720|36292|AD	2.1733	5.82489	1.18883	28.54	0.0297579
IMMP2L|81423|AP	-2.17198	0.171122	0.0347896	0.841706	0.0298573
PRKAR1A|43149|RI	-2.17188	0.38021	0.158863	0.909961	0.0298651
FBXO5|78210|AP	-2.17098	0.311575	0.10873	0.892841	0.0299324
MND1|70870|ES	-2.17021	0.141616	0.0242362	0.827485	0.0299907
HM13|58889|AD	2.17007	8.92681	1.23608	64.4682	0.0300013
PLXDC1|40623|ES	-2.16813	0.383279	0.161071	0.912037	0.0301487
COMMD5|85671|AP	2.1672	13.011	1.27806	132.455	0.03022
KLF8|89286|AP	-2.16693	0.210133	0.0512505	0.861573	0.0302405
ANAPC15|17570|AD	-2.16654	0.28117	0.0892236	0.886052	0.0302696
COMMD5|85672|AP	-2.16594	0.0769076	0.00754882	0.783536	0.0303159
TBC1D14|68726|AP	-2.16514	0.182832	0.0392678	0.851272	0.0303766
CHRNB1|38958|AP	-2.1645	0.350126	0.135369	0.905589	0.0304259
B3GAT3|16371|AA	-2.16297	0.13263	0.0212631	0.827286	0.0305436
SEC14L1|43701|AP	2.16268	3.09024	1.11155	8.59122	0.0305659
FAM92A1|84515|AP	-2.16248	0.221812	0.0566525	0.868462	0.0305809
ZNF276|38137|AP	-2.16226	0.165445	0.0323898	0.84508	0.0305978
GUSB|79859|ES	2.16198	4.21324	1.14384	15.5192	0.03062
SDCCAG3|88164|ES	2.16186	3.63778	1.12817	11.73	0.030629
CORIN|69181|AT	-2.1616	0.318443	0.112829	0.898758	0.0306492
MARK2|16537|AP	2.16136	4.61439	1.15314	18.4649	0.0306679
C1orf50|2117|RI	-2.16133	0.119897	0.0175163	0.820679	0.0306695
OPTN|10781|ES	2.16101	3.65815	1.12824	11.861	0.0306947
CORO1B|387277|ES	-2.15885	0.395517	0.170389	0.918098	0.030862
OSR1|52744|AP	2.15862	3.15061	1.11139	8.93146	0.03088
ZNF707|85481|AD	2.15829	4.27456	1.14281	15.9886	0.0309051
IMPDH1|81681|ES	-2.15817	0.353723	0.13765	0.908971	0.0309148
ARHGAP27|41961|AP	-2.15715	0.375734	0.154391	0.914407	0.030994
HMOX2|93852|ES	2.15673	3.54604	1.12242	11.203	0.0310269
FAM109A|24508|AP	2.1567	3.43618	1.11918	10.55	0.0310294
ABI1|11032|ES	2.15646	3.7853	1.12895	12.6919	0.031048
DIDO1|60092|AT	2.15596	4.01196	1.13462	14.1861	0.031087
EIF1AD|16974|AA	-2.15589	0.186059	0.0403341	0.858278	0.0310926
PRKAG2|82384|AP	2.1554	3.04468	1.10623	8.37991	0.0311304
CTNND1|15965|ES	2.15491	13.2196	1.26308	138.358	0.0311688
SREBF1|39500|AP	2.15423	3.19883	1.11056	9.21385	0.0312219
WDR55|73718|RI	-2.15331	0.129466	0.0201387	0.832304	0.0312947
TPRA1|66605|AP	-2.15274	0.305857	0.104018	0.899349	0.0313389
KANSL1L|57258|AP	-2.15253	0.28037	0.0880785	0.892472	0.0313558
ITGB1BP1|52621|ES	-2.1524	0.214236	0.0526754	0.871321	0.0313658
GOLGA8M|29754|RI	-2.15205	0.228502	0.0595669	0.876547	0.031393
KXD1|48453|AP	2.15192	3.72591	1.12449	12.3455	0.0314038
VPS54|53761|AP	-2.15119	0.257546	0.0748305	0.8864	0.0314614
SNX19|19502|AP	-2.15114	0.159576	0.0299759	0.849503	0.0314648
DNAH14|9969|AT	2.15086	3.7179	1.12361	12.3021	0.0314875
CIRBP|46426|RI	-2.15057	0.383217	0.159885	0.918502	0.0315101
DENND2D|4142|AP	2.15045	3.18833	1.10817	9.17322	0.0315198
DENND2D|4141|AP	-2.15041	0.313649	0.109015	0.902408	0.0315224
WIBG|22287|AP	2.15038	13.9594	1.26293	154.296	0.0315249
SREBF1|39501|AP	-2.15029	0.313356	0.108813	0.902389	0.0315324
ELP5|38887|AT	2.14993	2.19027	1.07173	4.47621	0.031561
ELP5|38888|AT	-2.1499	0.45657	0.223407	0.933079	0.0315631
SFR1|13036|AP	-2.14971	0.232569	0.0615199	0.879203	0.0315784
EIF4H|80063|ES	2.14951	5.78749	1.16745	28.6908	0.0315938
CYGB|43591|AP	2.14943	3.99475	1.12984	14.1241	0.0316007
CORIN|69182|AT	2.14887	3.11911	1.10517	8.80302	0.0316443
SLC7A6|37212|ES	-2.14851	0.316902	0.111083	0.904073	0.0316735
RNASE1|26469|ES	2.1482	6.92654	1.18481	40.4933	0.0316979
MANBA|70115|ES	-2.14814	0.438188	0.2064	0.930273	0.031703
DHRSX|88399|AP	2.14802	3.25015	1.10871	9.52776	0.0317119
ZFYVE20|63554|ES	2.14754	5.15601	1.15403	23.0362	0.0317503
TMEM175|68431|ES	-2.14711	0.303988	0.102515	0.901414	0.0317844
WHSC1|68534|RI	-2.14632	0.282039	0.0887862	0.895927	0.0318475
PAPOLA|29208|RI	-2.14617	0.218863	0.0546502	0.876498	0.0318591
GNB2|80982|AP	2.14531	3.13838	1.10386	8.92274	0.0319282
TMX2|15919|ES	-2.14507	0.212351	0.0515441	0.874842	0.0319474
INHBA|79309|AP	2.14499	5.47668	1.15799	25.9017	0.0319534
KIAA1257|66688|AT	-2.14476	0.149041	0.0261721	0.848734	0.0319722
PPP2R4|87831|AP	-2.14464	0.140748	0.0234537	0.84464	0.0319815
KIAA1257|66689|AT	2.1446	6.70843	1.17805	38.2012	0.0319852
SMARCC2|22393|ES	-2.1432	0.0959846	0.0112569	0.818434	0.0320974
GGT1|61440|AA	-2.14298	0.184858	0.039472	0.865735	0.0321144
TMEM25|19017|AA	-2.14238	0.162662	0.0308836	0.856727	0.0321626
EPOR|47689|RI	2.14134	6.99992	1.17918	41.5532	0.0322465
LUC7L|32837|AP	-2.14066	0.365621	0.145528	0.918574	0.0323011
LUC7L|32836|AP	2.14066	2.73508	1.08864	6.87152	0.0323011
FOSB|50449|AP	-2.14006	0.234738	0.0622494	0.885178	0.0323496
MUTYH|2671|AA	2.13899	7.85002	1.18823	51.8612	0.0324361
GRAMD3|73155|AP	2.13898	4.15292	1.12656	15.3092	0.0324369
ACBD5|11069|ES	2.1388	5.81556	1.1586	29.1911	0.0324517
PARD3|11214|AD	2.13807	2.856	1.09135	7.47398	0.0325114
ENOSF1|44460|AP	2.13755	3.53332	1.11056	11.2415	0.0325531
ENOSF1|44459|AP	-2.13752	0.283026	0.0889582	0.900463	0.032556
VPS54|53762|AP	2.13588	3.6805	1.11329	12.1676	0.032689
CCDC65|21490|AT	2.13578	2.73218	1.08626	6.87205	0.0326971
ARIH2|64784|AP	2.13544	3.19881	1.10027	9.29991	0.0327247
ARIH2|64785|AP	-2.13544	0.312617	0.107528	0.908872	0.0327248
CLEC16A|34006|AD	-2.13499	0.281746	0.0880678	0.901363	0.0327619
NASP|2754|ES	-2.1343	0.1753	0.0354269	0.867419	0.032818
C16orf93|36186|AA	-2.13386	0.328592	0.118223	0.913295	0.0328544
HES2|401|AT	-2.13384	0.217162	0.0534083	0.882996	0.0328562
HES2|400|AT	2.13379	4.60473	1.13247	18.7233	0.0328602
GPR126|77966|ES	2.13339	4.94214	1.1387	21.4497	0.0328925
CCDC65|21489|AT	-2.13321	0.366444	0.145688	0.921705	0.0329077
PSMA4|32104|AP	2.1328	13.1956	1.23252	141.274	0.0329413
DDX11|20968|ES	-2.13226	0.256591	0.0734882	0.895911	0.0329858
EVL|29239|AP	2.13195	3.53712	1.10728	11.299	0.0330113
SRSF6|59434|ES	-2.13134	0.34325	0.128399	0.917613	0.0330611
AHCYL2|81742|AP	2.13088	2.71438	1.08339	6.80075	0.033099
WDR62|49337|RI	-2.13077	0.304321	0.101878	0.909038	0.0331078
SH3BP2|68590|AP	-2.13076	0.2411	0.0651504	0.892233	0.0331089
COPS3|39473|ES	-2.13003	0.286827	0.0908958	0.905098	0.0331693
FKRP|50592|AD	-2.12961	0.207651	0.0488708	0.882305	0.033204
TMUB1|82345|AP	2.12929	3.69704	1.10957	12.3183	0.0332307
ZNF395|83211|AP	2.12736	3.85168	1.11195	13.3419	0.0333901
DMTF1|80289|AP	-2.1267	0.316289	0.109487	0.913705	0.033445
DMTF1|80288|AP	2.12669	3.16164	1.09444	9.13342	0.0334461
BCOR|88829|ES	-2.12663	0.232919	0.0608137	0.892088	0.033451
KLF8|89288|AP	2.12651	4.57833	1.12654	18.6066	0.0334606
FPGT-TNNI3K|3455|AT	2.12651	2.95627	1.0886	8.02826	0.0334611
DDX17|62238|AP	2.12605	2.59047	1.07719	6.22965	0.0334989
DDX17|62237|AP	-2.12605	0.38603	0.160523	0.928339	0.0334989
FAIM|67016|ES	-2.12538	0.23542	0.0620261	0.893532	0.0335546
MOK|29394|ES	-2.12529	0.378485	0.154497	0.927206	0.0335623
ZNF107|79830|AP	-2.12275	0.175887	0.0353466	0.875226	0.033775
GFOD2|37099|AT	-2.1227	0.126031	0.0186173	0.85318	0.0337794
GFOD2|37098|AT	2.12265	7.9337	1.17203	53.7048	0.0337833
SBDS|79907|ES	-2.12176	0.205588	0.0476852	0.886363	0.0338578
CREM|11264|ES	2.12127	4.71901	1.12523	19.7907	0.0338988
DNAH14|9968|AT	-2.12101	0.273457	0.082515	0.906243	0.0339213
DIDO1|60091|AT	-2.12087	0.275641	0.083781	0.906862	0.0339331
KLC2|16990|AP	-2.12053	0.293635	0.0946053	0.911385	0.033961
ZC3H18|38002|ES	2.12	5.74073	1.14102	28.8828	0.0340059
FBXO4|71889|ES	-2.11919	0.229955	0.0590537	0.895442	0.0340746
MOK|29377|RI	-2.11857	0.441887	0.207575	0.940691	0.0341272
SDR39U1|27005|AP	-2.11837	0.347067	0.130375	0.923916	0.0341433
ZFP36|49820|AD	-2.1176	0.245038	0.0666704	0.900606	0.0342092
KHNYN|27000|AP	-2.11734	0.270426	0.0805956	0.907372	0.0342308
ARRB2|38557|AP	2.11731	3.50388	1.09766	11.1849	0.0342331
ARRB2|38558|AP	-2.11726	0.285407	0.0894099	0.911056	0.0342377
MYO1G|79578|AT	-2.11714	0.173389	0.0342405	0.87802	0.0342477
MYO1G|79577|AT	2.1171	5.76713	1.13889	29.2038	0.0342514
STRADA|42963|RI	-2.11617	0.228424	0.0581862	0.896736	0.0343301
ETV4|41709|AP	2.11611	3.01747	1.08491	8.39252	0.0343354
ELF2|70610|AP	-2.11511	0.130871	0.0198823	0.861425	0.0344201
ARMCX5|89695|RI	-2.1148	0.290196	0.0921981	0.913398	0.0344468
DBNDD2|59536|AP	2.11449	2.99654	1.0835	8.28721	0.0344736
HMGA2|22880|AT	2.11387	2.12604	1.05645	4.27853	0.0345263
TSPAN4|13790|AP	-2.11192	0.157723	0.0284123	0.875559	0.0346929
METTL23|43654|AD	-2.11192	0.230231	0.0589142	0.899719	0.0346934
NUP160|15809|RI	-2.11191	0.278982	0.0853183	0.912241	0.0346938
ELF2|70608|AP	2.11079	7.60997	1.15605	50.0943	0.0347906
ZDHHC4|78748|AD	2.10989	2.84946	1.07724	7.53723	0.0348682
ZHX1|85052|AD	2.10985	4.13068	1.10602	15.4269	0.0348709
TPM2|98132|ES	-2.10749	0.202312	0.0457742	0.894173	0.0350753
CD46|9652|ES	2.10736	4.84755	1.11673	21.0424	0.035086
NFATC2IP|35900|AP	2.10555	3.23689	1.08461	9.66014	0.0352431
DOK1|54113|AP	2.1043	4.51854	1.10899	18.4107	0.0353523
NEMF|27444|AP	2.10416	2.62191	1.06829	6.43498	0.0353644
TACC1|83435|AP	2.10293	3.99947	1.09882	14.5572	0.0354717
CDC37|47514|RI	-2.10204	0.193284	0.0417479	0.894861	0.0355501
NF2|61626|ES	-2.10151	0.193496	0.0418205	0.895268	0.0355959
PPARG|63414|AP	2.10058	2.80945	1.0716	7.36563	0.0356778
KDM2B|24871|AP	-2.10024	0.158407	0.0283788	0.884202	0.0357075
DTX2|80179|ES	2.09892	3.04687	1.07655	8.62333	0.0358241
METTL17|26475|RI	-2.09765	0.237838	0.0621588	0.910041	0.0359363
PLA2G16|16517|AP	2.09677	5.20908	1.11369	24.3644	0.0360142
NDRG2|26512|ES	2.09658	6.69725	1.13192	39.6257	0.0360306
CD97|47968|ES	-2.09638	0.153488	0.0266142	0.885186	0.0360482
GUCY1A3|70922|AP	2.09605	5.20829	1.11309	24.3703	0.0360779
C12orf66|22857|AT	-2.09546	0.129838	0.0192366	0.87634	0.0361305
C12orf66|22858|AT	2.09542	7.70171	1.14107	51.9829	0.0361334
POM121|79927|AT	2.09396	4.30618	1.09793	16.8892	0.0362639
POM121|79928|AT	-2.09381	0.232251	0.0592169	0.910897	0.036277
ADAR|7838|AP	-2.09375	0.19399	0.0417895	0.900517	0.0362826
PPFIBP1|20893|ES	-2.09347	0.160205	0.0288451	0.889776	0.0363073
SLC43A1|15844|AP	-2.09333	0.348649	0.129996	0.935074	0.0363199
C19orf60|48491|ES	-2.09226	0.297599	0.0956192	0.926225	0.036415
RPS15|46492|ES	-2.09152	0.223863	0.055062	0.91015	0.0364811
ISOC2|52106|ES	-2.09134	0.222094	0.0542155	0.90981	0.0364978
SGIP1|3307|AP	-2.09131	0.378758	0.152477	0.940848	0.0365007
GK5|67108|ES	-2.09119	0.404997	0.173595	0.944858	0.0365109
CENPI|89629|AP	-2.09118	0.392705	0.163533	0.943035	0.0365115
LUC7L|32849|AD	-2.09117	0.172456	0.0332086	0.895585	0.0365128
KIFC3|36616|ES	-2.09031	0.331279	0.117572	0.933429	0.0365902
NPRL3|32816|ES	-2.09028	0.243964	0.0649902	0.915807	0.0365928
ABLIM3|74022|ES	-2.08998	0.378199	0.151954	0.941304	0.0366194
MAN2C1|31865|AA	-2.0893	0.262369	0.074782	0.920509	0.0366807
FAM214B|86245|RI	-2.08918	0.507778	0.268875	0.958951	0.0366919
FAM86B1|82682|RI	-2.08867	0.34352	0.126037	0.936276	0.0367371
SAMD9L|80449|RI	-2.08666	0.224594	0.0552303	0.913312	0.036919
IL18BP|17485|AD	2.08617	3.7554	1.08334	13.0181	0.0369633
CCDC90B|18082|RI	-2.08605	0.213892	0.0502195	0.910992	0.0369739
ZNF141|68345|AT	2.08593	3.24398	1.07365	9.80154	0.036985
ZNF141|68344|AT	-2.08592	0.308263	0.102024	0.931404	0.0369855
STAU1|59743|ES	-2.08525	0.238288	0.0618915	0.917432	0.0370463
TRIT1|1974|ES	-2.08475	0.296686	0.0946628	0.929853	0.0370924
NKIRAS2|40978|ES	-2.0834	0.173387	0.0333519	0.901395	0.0372151
TMEM44|68154|AP	2.0833	3.25773	1.07242	9.89611	0.0372239
SH3BP1|62140|ES	-2.08325	0.270132	0.0788479	0.925467	0.0372284
ZNF43|48791|AP	2.08268	3.13437	1.06963	9.18473	0.0372802
SRSF7|53280|RI	-2.08194	0.15771	0.0277152	0.897435	0.0373475
SYMPK|50530|AP	-2.08147	0.371123	0.145937	0.94378	0.0373911
SYMPK|50529|AP	2.08143	2.69447	1.05955	6.85214	0.0373946
PLA2G16|16516|AP	-2.08118	0.194298	0.0415317	0.908987	0.0374174
ZNF43|48789|AP	-2.07937	0.146979	0.0241174	0.895736	0.0375832
DUSP14|40524|AP	2.07929	4.43206	1.0892	18.0345	0.0375909
SEC14L1|43705|AP	-2.07706	0.204052	0.0455399	0.914297	0.0377964
SAA2|14579|AT	2.07687	5.29021	1.09831	25.4814	0.0378137
PPP2R5C|29313|AP	-2.07686	0.243362	0.0641283	0.923537	0.0378142
PPP2R5C|29314|AP	2.07684	4.10903	1.08277	15.5934	0.0378167
RPS3A|70823|ES	2.07657	2.73442	1.05811	7.06642	0.0378416
NDUFAF5|58707|ES	-2.07653	0.275225	0.0814381	0.930139	0.0378453
BCS1L|57544|AD	-2.07638	0.391907	0.161873	0.948835	0.0378587
CSTF3|14886|RI	-2.07559	0.201512	0.0443972	0.914629	0.0379321
ZNF395|83210|AP	-2.07488	0.293182	0.0919995	0.934304	0.0379979
DCAF6|91278|ME	2.07488	2.39853	1.04964	5.48084	0.0379981
CCDC106|52131|AA	-2.07477	0.313026	0.104489	0.937755	0.0380082
BCAR1|37598|AP	2.07457	3.51342	1.07188	11.5163	0.0380268
PLEKHG4|37003|RI	-2.07441	0.440215	0.202763	0.955743	0.0380414
NAA25|24572|ES	-2.07427	0.30826	0.101391	0.937207	0.0380542
MAX|27935|RI	-2.07423	0.351931	0.131189	0.944094	0.038058
SPATA6L|85752|AT	2.07346	3.0927	1.06375	8.99157	0.0381296
DBNDD1|38196|AP	-2.07281	0.25354	0.0692688	0.928014	0.0381896
RANGRF|39164|RI	-2.07238	0.420292	0.185149	0.95407	0.0382303
GLS|56588|AP	-2.07095	0.181047	0.0359219	0.912483	0.0383638
EML3|16359|AP	2.0707	3.30771	1.06606	10.2629	0.0383873
ACAA1|64017|AD	-2.07068	0.398854	0.167098	0.952043	0.038389
SMN1|72421|RI	-2.07045	0.111764	0.0140407	0.889644	0.0384106
UBAP1|86154|ES	-2.07044	0.407761	0.174422	0.953259	0.0384108
EDA|89363|AT	2.06981	4.50107	1.08311	18.7051	0.0384697
SLC41A3|66565|AP	-2.06951	0.3578	0.135179	0.94705	0.0384984
EDA|89361|AT	-2.06922	0.222252	0.0534782	0.923663	0.0385255
HPS4|61503|RI	-2.06741	0.399403	0.167317	0.953419	0.0386951
ATP8B3|46543|AT	-2.06712	0.542821	0.304136	0.968823	0.0387224
ATP8B3|46544|AT	2.0671	1.84222	1.03217	3.28798	0.0387248
ZNF148|66549|ES	-2.0663	0.33459	0.118439	0.945216	0.0388005
ACAN|32396|AT	-2.06546	0.443251	0.204808	0.959296	0.0388798
ACAN|32395|AT	2.0654	2.25601	1.04241	4.8825	0.0388849
PHF8|89232|AP	2.06524	6.48919	1.10002	38.2807	0.0389006
NRD1|2987|ES	-2.06521	0.142579	0.0224503	0.905506	0.0389036
CYTH1|43890|ES	-2.06423	0.247713	0.0658429	0.931941	0.0389962
FAM109A|24507|AP	-2.06364	0.309867	0.101839	0.942837	0.0390518
PODNL1|47950|ES	-2.06359	0.231563	0.057709	0.929171	0.0390565
TUBGCP2|13529|AP	2.06285	5.32044	1.08695	26.0428	0.0391266
DHX30|64543|ES	-2.05933	0.219137	0.0516704	0.929372	0.039463
GMEB1|1390|AA	2.05915	4.17712	1.07129	16.2872	0.0394797
SEC61A2|10764|ES	2.05892	3.30538	1.05915	10.3154	0.0395015
DUSP23|8410|AP	2.05867	3.55747	1.06274	11.9085	0.0395254
ZXDC|66596|AT	2.05777	4.7253	1.0766	20.7398	0.0396122
ZXDC|66597|AT	-2.05776	0.211628	0.0482168	0.928851	0.0396128
HEMK1|65089|AD	2.05716	6.96246	1.09602	44.2288	0.0396705
RNF14|73850|ES	2.05611	3.98347	1.06677	14.8749	0.0397719
ATG12|73038|ES	-2.05598	0.144837	0.0229588	0.913715	0.039784
TUBB3|38175|ES	-2.0551	0.109374	0.0132532	0.902629	0.0398695
RANGAP1|62416|AP	-2.0548	0.0943231	0.00992114	0.896756	0.0398982
DCTN6|83284|ES	-2.05405	0.255997	0.0697549	0.939495	0.039971
GNB2L1|127737|ES	-2.05402	0.376402	0.148162	0.956244	0.0399738
PQBP1|89028|AD	-2.05382	0.339717	0.121244	0.951858	0.0399929
RELL1|69003|AT	-2.05381	0.335426	0.118269	0.951312	0.0399942
COASY|41070|AD	2.05376	2.34553	1.0397	5.29145	0.0399992
SEC16A|88176|ES	2.05334	4.35862	1.06924	17.7673	0.0400394
ZNF692|10563|RI	-2.05198	0.409137	0.174237	0.960718	0.0401721
IMMP1L|14819|ES	2.05071	3.81833	1.06108	13.7404	0.0402952
KPNA5|77336|AT	2.05059	3.97237	1.06286	14.8465	0.0403072
KPNA5|77335|AT	-2.05053	0.251749	0.0673582	0.9409	0.0403131
NAP1L1|23478|RI	-2.05017	0.476825	0.234893	0.967939	0.0403477
PHTF1|4284|RI	2.04816	3.02989	1.04889	8.75234	0.0405447
IMPDH1|81670|AP	2.04792	3.45522	1.05469	11.3195	0.0405682
CDC20B|72026|ES	2.04652	3.09256	1.04891	9.118	0.0407054
ULK1|25222|AP	2.04536	2.34256	1.03618	5.296	0.0408195
MARK2|16536|AP	-2.04514	0.225684	0.0541911	0.939885	0.0408411
CHORDC1|18260|AP	2.04489	4.16255	1.06102	16.3304	0.0408653
CXCL12|11343|AT	-2.04473	0.175465	0.0330914	0.930396	0.0408816
POLD4|17171|AD	-2.04414	0.15738	0.0267281	0.926682	0.0409397
EPHB2|1026|RI	-2.04409	0.262705	0.0729171	0.94647	0.0409444
ULK1|25223|AP	-2.04386	0.426897	0.188721	0.965664	0.0409676
GAREML|52883|AP	-2.04385	0.458816	0.217352	0.968529	0.0409684
SDR39U1|27004|AP	2.04363	2.56639	1.03934	6.33704	0.0409899
MRPL55|10073|RI	-2.04263	0.296346	0.0922513	0.951972	0.0410894
EXOC6|12540|AP	2.04258	7.04553	1.08217	45.8703	0.0410938
SEPT2|58369|ES	-2.04199	0.158283	0.026979	0.928631	0.041153
ZCCHC9|72663|RI	-2.04142	0.314326	0.10347	0.954871	0.0412091
RELL1|69002|AT	2.04128	2.96313	1.04422	8.40831	0.0412229
ZCCHC11|573887|ES	-2.04051	0.15927	0.0272748	0.93005	0.0412998
PFDN5|22006|ES	2.04044	4.94806	1.0651	22.9868	0.0413063
METTL22|33897|ES	2.0404	3.17782	1.04663	9.64863	0.0413107
UBXN11|1250|AT	2.04013	3.24091	1.04729	10.0292	0.0413371
UBXN11|1249|AT	-2.04011	0.308559	0.0997099	0.954859	0.0413397
EML3|16360|AP	-2.04007	0.302967	0.0961953	0.954195	0.0413438
NFATC2IP|35902|AP	-2.04002	0.322801	0.108928	0.956598	0.0413485
TNC|87357|ES	2.0396	2.5205	1.03675	6.12769	0.0413906
GAREML|52882|AP	2.03946	2.17598	1.03077	4.59353	0.041404
AK9|77205|AT	-2.03938	0.227682	0.054914	0.944006	0.0414125
DIABLO|24937|RI	-2.03864	0.280597	0.0826925	0.952136	0.0414856
SORBS3|83014|AP	-2.03819	0.338652	0.119551	0.959295	0.041531
ST7L|4210|ES	-2.03688	0.186022	0.0368732	0.93846	0.0416616
IRF3|50988|AD	-2.03684	0.197914	0.0416395	0.940694	0.0416665
CSMD2|1687|AT	-2.03593	0.365663	0.138824	0.963158	0.0417575
PDLIM2|83030|AD	2.03541	6.33593	1.07083	37.4887	0.0418095
THOP1|46623|AP	-2.0349	0.280597	0.082507	0.954278	0.0418607
COLCA1|18660|AP	-2.03454	0.430734	0.191349	0.969598	0.0418971
CSRNP1|64171|AP	-2.03414	0.269536	0.0762069	0.953319	0.0419378
SOCS2|23707|AP	2.03382	3.31288	1.04446	10.508	0.0419694
PPP3CB|12155|ES	-2.03267	0.194755	0.0402154	0.943163	0.0420861
BUB3|13390|AA	2.03198	6.82853	1.07046	43.5597	0.0421558
CCL28|71944|AP	-2.0316	0.471324	0.228117	0.973826	0.0421944
CTCFL|59907|AT	-2.03119	0.198152	0.0415575	0.944818	0.0422357
TTC39C|44849|AP	-2.03083	0.352612	0.128941	0.964279	0.0422722
TFDP2|67089|AP	-2.03075	0.288996	0.087212	0.957651	0.0422799
SEC23A|27346|AP	2.03073	2.86313	1.03733	7.90249	0.0422828
SEC23A|27345|AP	-2.03072	0.34927	0.126543	0.964013	0.0422836
XAF1|38808|ES	-2.03038	0.303278	0.0958635	0.959465	0.0423177
PKMYT1|33326|AP	-2.02979	0.323415	0.108738	0.961915	0.0423784
SPATA33|38106|AT	-2.0295	0.282115	0.0831155	0.957568	0.0424072
SPATA33|38107|AT	2.02949	3.54463	1.04431	12.0313	0.0424083
FGFR1|83427|ES	-2.02948	0.20055	0.0424958	0.946454	0.0424096
ASH2L|83368|AP	2.02886	5.15345	1.05726	25.1197	0.0424725
STYXL1|80154|AD	-2.02837	0.324901	0.109639	0.962798	0.042523
POMGNT1|2783|AP	-2.02763	0.249633	0.0652706	0.954743	0.0425978
PQLC1|46266|ES	-2.02759	0.2638	0.0727533	0.95653	0.0426024
NEK3|25994|ES	-2.02717	0.46662	0.223307	0.975045	0.0426447
DNM1L|21043|ES	2.02688	3.32594	1.04047	10.6316	0.0426743
DDX11|20971|AA	-2.02677	0.233633	0.0572638	0.953206	0.0426863
SH3KBP1|88641|AP	-2.02633	0.405953	0.169736	0.970907	0.0427314
FAM86B1|82716|ES	-2.026	0.425321	0.18601	0.97252	0.0427648
C9orf89|86901|AD	-2.02593	0.370818	0.14202	0.968216	0.0427723
TFDP2|67088|AP	2.02488	3.44977	1.0405	11.4377	0.0428799
NPRL2|65037|RI	-2.02434	0.245141	0.0628417	0.956273	0.0429349
INO80E|36012|ES	-2.02427	0.394448	0.160255	0.970881	0.0429426
PRKAG2|82385|AP	-2.02406	0.429658	0.189612	0.973602	0.0429635
LRP8|3058|ES	-2.02393	0.364336	0.137045	0.968593	0.0429773
CCL28|71945|AP	2.02373	2.10409	1.02372	4.32465	0.0429977
MTFR1L|1196|AP	-2.02371	0.174815	0.0322862	0.946547	0.0430001
CRAT|87829|ES	-2.02272	0.22359	0.0523705	0.954592	0.0431024
ETV1|78832|AP	-2.02209	0.165177	0.0288355	0.946173	0.0431666
RNF34|24870|ES	2.02164	4.27728	1.04533	17.5017	0.0432138
CENPI|89628|AP	2.02068	2.47619	1.02762	5.9667	0.0433129
GCOM1|30799|AT	2.0206	3.93379	1.04195	14.8516	0.0433214
NEMF|27445|AP	-2.01997	0.393981	0.159576	0.972709	0.0433865
PHF20L1|85197|AA	-2.01894	0.188419	0.0372754	0.952412	0.0434934
IKZF1|79684|ES	2.01821	3.77674	1.03909	13.7271	0.0435697
PARP2|26426|RI	-2.0176	0.305738	0.0966939	0.966716	0.0436333
ARMC5|36259|RI	-2.01616	0.256905	0.0685481	0.962829	0.0437835
SORBS3|83015|AP	2.0159	2.8247	1.02923	7.7523	0.0438105
MTIF2|53607|ES	-2.01586	0.263994	0.0723145	0.963743	0.0438144
RBM41|89818|ES	-2.01574	0.318097	0.104444	0.968803	0.0438272
THUMPD2|53336|ES	-2.01529	0.309292	0.0987937	0.968299	0.0438745
WDR41|72586|ES	-2.01314	0.268503	0.0746418	0.965863	0.0440997
RABEPK|87549|AP	-2.01303	0.216322	0.0487222	0.960447	0.0441117
NFKBIB|49718|RI	-2.01296	0.261422	0.0707981	0.965298	0.0441193
VPS8|67977|ES	-2.01264	0.424817	0.184559	0.977841	0.0441521
PPARG|63413|AP	-2.01263	0.291175	0.0875647	0.968232	0.0441541
HMGA2|22881|AT	-2.01141	0.421995	0.182053	0.978176	0.0442824
ANKLE2|25300|RI	-2.01102	0.308358	0.0979675	0.970572	0.0443233
IMPDH1|81671|AP	-2.01006	0.296478	0.090603	0.970156	0.0444253
ABHD14B|65144|ES	2.00952	2.77739	1.02551	7.52201	0.044482
TRMT11|77439|ES	-2.00948	0.194099	0.0392275	0.960405	0.0444858
LYRM1|34410|ES	2.00844	5.64352	1.04266	30.5464	0.0445962
TMEM108|66828|AT	2.00793	3.4136	1.02976	11.3159	0.0446511
TMEM108|66827|AT	-2.00793	0.292946	0.0883714	0.971099	0.0446512
NAV2|14696|AP	2.00771	2.17654	1.01867	4.65051	0.0446745
ZNF626|48723|AT	2.00727	4.30806	1.03502	17.9314	0.0447207
ZNF626|48724|AT	-2.00718	0.232139	0.0557722	0.966226	0.04473
DRG2|39548|RI	-2.00688	0.19547	0.039695	0.962556	0.0447621
NSMF|88306|AP	-2.0068	0.199429	0.0412968	0.963071	0.0447711
ZNF66|48730|AT	2.00669	5.71815	1.04144	31.3964	0.0447828
THOP1|46624|AP	2.00544	3.47464	1.02865	11.7369	0.0449161
FLT4|75016|AT	2.00401	3.37052	1.02707	11.061	0.0450687
CLEC10A|38828|RI	-2.00399	0.169381	0.029831	0.961746	0.0450716
FLT4|75015|AT	-2.00398	0.2967	0.0904116	0.973668	0.0450726
TRIM13|25920|RI	-2.00353	0.394623	0.158908	0.979986	0.0451209
STRADA|42962|RI	-2.00343	0.234689	0.0568383	0.969045	0.0451317
P4HA2|73262|ES	2.0033	3.65381	1.02843	12.9813	0.0451454
DMKN|49202|ES	-2.00321	0.302313	0.0937843	0.974504	0.0451546
PDE4D|72142|AP	-2.00241	0.408144	0.169776	0.981184	0.0452407
XRCC3|29493|AP	-2.00209	0.432846	0.190686	0.982536	0.0452753
EFNA3|7937|AP	2.00125	4.40741	1.03107	18.8399	0.0453655
C7orf43|80905|AP	-2.00119	0.377914	0.145711	0.980153	0.0453719
ARMC8|66970|ES	2.00025	3.74252	1.02694	13.639	0.0454732
GIT2|24385|ES	-1.99987	0.243243	0.0608599	0.972184	0.0455142
ATXN7L1|81308|AT	1.99953	4.34565	1.0295	18.3436	0.0455514
ENOSF1|44468|ES	-1.99947	0.18386	0.034955	0.967089	0.0455572
ZNF576|50220|RI	-1.99914	0.407229	0.168781	0.982548	0.045593
ARMC6|48582|AD	1.9991	4.53418	1.03004	19.9592	0.0455971
SPEF2|71768|AT	-1.99893	0.236658	0.0576028	0.972296	0.0456155
ADNP|59788|AP	1.99893	2.1345	1.01489	4.48924	0.0456162
NKIRAS2|40982|ES	-1.99879	0.386313	0.15202	0.981696	0.0456313
SMIM4|65229|AT	-1.99857	0.358143	0.130836	0.980363	0.0456554
SMIM4|65230|AT	1.99849	2.79205	1.01999	7.64278	0.0456634
ADPRH|66333|AP	1.99831	4.78557	1.0305	22.224	0.0456835
FOXJ3|2064|AP	1.9981	2.60053	1.01841	6.64053	0.0457058
C7orf43|80904|AP	1.99769	2.64316	1.01853	6.85921	0.0457499
PFKM|21429|ES	-1.99734	0.339129	0.11736	0.979966	0.0457878
CNOT8|74247|ES	-1.99706	0.379519	0.14665	0.982163	0.0458184
DUSP23|8409|AP	-1.9968	0.292519	0.0875301	0.977576	0.0458464
DHX30|64538|AP	1.99655	3.91291	1.02532	14.9329	0.0458739
IFI27L1|29061|ES	1.9964	3.20318	1.02147	10.0447	0.0458909
ISCU|24228|RI	-1.99628	0.427825	0.185883	0.984673	0.0459034
ICAM3|47503|RI	1.99619	3.04216	1.0204	9.06972	0.045913
LY6K|85354|RI	-1.99617	0.508869	0.262141	0.987821	0.0459151
SRI|80355|AP	1.99603	2.83312	1.01899	7.87698	0.0459309
C1orf85|8223|ES	-1.99502	0.299105	0.0913812	0.979015	0.0460407
KANSL3|54567|AA	1.99437	3.39833	1.02133	11.3075	0.0461115
ATP2C1|66756|AP	-1.9937	0.476401	0.229824	0.98753	0.0461846
NFS1|59219|ES	-1.993	0.247287	0.0625836	0.977105	0.0462613
TRMT2A|61135|RI	1.99189	4.68166	1.02505	21.3822	0.0463827
KIF20B|12497|AT	-1.99179	0.372173	0.140718	0.984329	0.0463937
KIF20B|12498|AT	1.99179	2.68692	1.01592	7.10642	0.0463937
ENOSF1|44470|AA	-1.99133	0.42637	0.184249	0.986664	0.0464451
RHOT1|40190|ES	-1.98939	0.174103	0.031106	0.974472	0.0466579
DHX30|64539|AP	-1.98829	0.256956	0.0673171	0.980829	0.0467799
SRI|80354|AP	-1.98778	0.354315	0.127375	0.985588	0.0468365
UBA52|48469|AP	1.98658	4.15423	1.01926	16.9315	0.0469693
GSS|59053|RI	-1.98627	0.205983	0.0433261	0.979294	0.0470035
SMARCA4|47607|AP	1.98612	3.5932	1.01699	12.6954	0.0470203
EPS8|20579|AP	-1.98532	0.36746	0.136764	0.987295	0.0471089
MUC1|121767|ES	1.98483	3.27503	1.01498	10.5675	0.047163
MYH11|34188|ES	-1.9846	0.22928	0.0535391	0.981884	0.0471891
ARHGEF4|55356|AT	-1.98451	0.425658	0.183109	0.98949	0.0471988
ARHGEF4|55355|AT	1.98438	2.34917	1.01056	5.46092	0.0472132
METRNL|44433|AP	-1.98278	0.17321	0.0306133	0.980027	0.0473919
BCL2L11|54965|ES	-1.98184	0.338361	0.115866	0.988107	0.0474967
PP2D1|63693|AT	-1.98156	0.428002	0.184888	0.990794	0.0475286
SLC8B1|24634|AP	1.98127	2.94881	1.0117	8.59492	0.0475609
RANBP3|46967|ES	-1.98048	0.23758	0.0572908	0.985223	0.0476498
TFR2|80979|ES	-1.97996	0.235884	0.0564586	0.985521	0.0477084
TMC7|34280|AT	1.97987	5.39733	1.0171	28.6415	0.0477177
TMC7|34279|AT	-1.97985	0.185283	0.0349159	0.983213	0.0477209
TTC39C|44853|AT	-1.97962	0.207254	0.0436307	0.984498	0.0477467
TTC39C|44854|AT	1.97947	4.82442	1.01563	22.9168	0.0477631
ZNF614|51397|AT	-1.9792	0.168392	0.0288513	0.982832	0.0477931
ZNF614|51396|AT	1.97915	5.93806	1.01742	34.6568	0.0477989
TTC31|54077|RI	-1.97867	0.112501	0.0129205	0.979561	0.0478536
AP3S2|32455|ES	-1.97843	0.181903	0.0336194	0.984218	0.0478801
BANK1|70099|AP	1.97807	7.90552	1.0191	61.3258	0.0479213
RABEPK|87550|AP	1.97799	4.49961	1.0138	19.9709	0.0479301
PRKACB|3584|AP	1.97786	2.24436	1.00734	5.00044	0.0479441
ZNF585A|49447|AT	1.97733	2.96299	1.00959	8.69597	0.0480042
ANKRD54|62163|AP	-1.97728	0.321898	0.104652	0.990123	0.0480101
SUPT4H1|42665|AD	-1.97669	0.180859	0.0331868	0.985638	0.0480771
MTL5|17329|AT	1.97623	2.86305	1.00869	8.12642	0.0481289
LAT2|80068|ES	-1.97512	0.2762	0.0770437	0.990174	0.0482542
IP6K2|64745|RI	-1.97501	0.439491	0.194366	0.993756	0.0482669
FRG1B|58883|ES	1.97492	2.40122	1.00665	5.72773	0.0482775
FAM86C1|17435|AD	1.97425	6.0551	1.01311	36.1897	0.0483538
ARPC4|63191|AD	1.97412	3.74088	1.00951	13.8624	0.0483676
CSRNP1|64170|AP	1.97399	3.59635	1.00914	12.8166	0.0483823
BACH1|60323|AP	-1.97399	0.21919	0.048565	0.989274	0.048383
MTL5|17328|AT	-1.97312	0.349818	0.123233	0.993019	0.0484814
DNASE1|33613|ES	1.97292	2.57409	1.00623	6.58493	0.0485046
GLS|56586|AP	1.97272	4.74087	1.01012	22.2507	0.0485271
SCEL|26087|ES	1.97122	7.29795	1.01141	52.6591	0.0486991
ASH2L|83369|AP	-1.97091	0.205767	0.0427135	0.99126	0.0487345
YAF2|21156|ES	-1.97083	0.115964	0.0136084	0.988194	0.0487435
MCF2L|26314|AP	1.97074	3.26243	1.00649	10.5749	0.0487539
DMKN|49176|ES	-1.97066	0.273502	0.0753317	0.992988	0.0487627
SUPT3H|76397|ES	-1.97036	0.0637536	0.00412398	0.985583	0.0487973
ELP3|83202|AP	-1.96983	0.463725	0.21587	0.99616	0.0488583
RAB5C|41014|ES	-1.96982	0.166029	0.0278141	0.99106	0.0488595
HHEX|12536|AP	-1.96981	0.256686	0.0663373	0.993223	0.0488598
PXN|24752|ES	-1.96978	0.305807	0.0940718	0.994112	0.0488634
HHEX|12537|AP	1.9697	3.89553	1.00675	15.0735	0.0488724
IFFO1|19883|ES	-1.96969	0.1944	0.0380981	0.991944	0.0488738
FDPS|8061|AD	-1.96964	0.360098	0.130323	0.994995	0.0488796
NME4|32879|ES	-1.96903	0.242715	0.0592959	0.993503	0.0489497
YAF2|21160|ES	-1.9687	0.186117	0.0348991	0.992566	0.0489874
DYNC1I1|80544|AT	-1.96867	0.266442	0.0714074	0.994171	0.0489915
GALNT10|74210|AP	-1.96799	0.408227	0.16726	0.996352	0.049069
DEF8|38194|ES	-1.96712	0.274002	0.0754315	0.995301	0.0491693
RUVBL2|50869|ES	1.96706	1.84076	1.0022	3.38095	0.0491766
SLC35G1|12570|AT	1.967	4.40531	1.00532	19.3042	0.0491836
AP1G1|37479|AP	1.96677	3.88551	1.00471	15.0265	0.04921
AP1G1|37478|AP	-1.96645	0.257406	0.066555	0.995533	0.0492465
GSE1|37883|ES	-1.96618	0.370202	0.137481	0.996865	0.0492782
IRF3|51033|RI	-1.96564	0.405901	0.165185	0.997398	0.0493398
DOK1|54114|AP	-1.9653	0.24434	0.0599307	0.996183	0.0493797
CD47|66014|ES	-1.96497	0.190985	0.0366292	0.995795	0.0494182
PTPN3|87167|ES	1.96467	5.30764	1.004	28.0587	0.0494527
APBB3|73680|AD	-1.96355	0.448532	0.201476	0.998535	0.0495819
PRDM15|60682|RI	1.96346	6.50235	1.00334	42.1398	0.0495924
ISOC2|52105|ES	-1.9633	0.374903	0.140787	0.998335	0.0496116
TMED5|3776|RI	-1.96208	0.404777	0.164004	0.999027	0.0497536
PTCHD4|76446|AT	-1.96206	0.374052	0.140062	0.998949	0.0497553
TNC|87340|ES	1.96187	8.13718	1.00204	66.079	0.0497777
TIA1|53873|ES	-1.96162	0.338847	0.114923	0.999087	0.0498068
CHURC1|27911|ES	-1.96125	0.188942	0.0357382	0.998906	0.0498496
FDFT1|82641|AP	1.96123	4.2348	1.00093	17.9169	0.0498523
CNTLN|85938|AT	-1.9608	0.198565	0.0394552	0.999313	0.0499026
RIC8B|24165|ES	-1.96055	0.286755	0.0822587	0.999629	0.049932
MECR|1426|AA	-1.96027	0.173346	0.0300571	0.999729	0.0499646
