# Supplementary material for: Exploration of predictive and prognostic alternative splicing signatures in lung adenocarcinoma using machine learning methods
Source: J Transl Med. 2020 Dec 7;18:463. doi: 10.1186/s12967-020-02635-y (PMC7720605; doi:10.1186/s12967-020-02635-y)
Supplement: Supplementary file 8 — Additional file 8: Table S8. Survival-related alternative splicing events selected by random survival forest model. [file 12967_2020_2635_MOESM8_ESM.xlsx]

## Sheet: Supplementary Table 8
Additional file 8: Table S8. Survival-related alternative splicing events selected by random survival forest model.
FAM9C|88504|RI
RORC|7674|ES
PARD3|11208|AT
DHFRL1|65705|AD
GGT1|61456|AD
CNNM2|12985|ES
RWDD4|71275|ES
CCDC159|47686|AD
PARD3|11207|AT
TATDN3|9756|AA
ZNF567|49416|AP
FAM110A|58470|ES
HEATR3|36365|ES
TCAIM|64362|AA
CCDC82|18411|ES
SCEL|26079|ES
MEST|81804|AP
FAM195A|32927|ES
PPP2R4|87853|ES
MOV10L1|62786|AD
PRKAG1|21508|ES
RTN4|53584|AP
GYPE|70701|AT
FEZ2|53193|AP
POPDC2|66348|AD
SLC25A22|13760|AP
SVIL|11107|AP
ZFYVE28|68561|AT
LILRB5|51850|AA
ARHGAP17|35664|ES
KIDINS220|52605|AA
SMURF2|43074|ES
C16orf13|265880|ES
PTK2|85323|ES
ENDOV|44066|ES
RASAL2|9074|AP
SLC38A6|27787|AA
EPB41L2|77596|ES
C3orf14|65496|ES
RAD17|72367|AD
GYPE|70702|AT
PTCH1|86953|AP
FAM198B|70976|AP
BAZ2A|22472|AP
ABCC6|34220|AT
UQCR11|46528|AT
PDE5A|70467|AP
ZNF664|25125|ES
GSKIP|29198|AD
PDE5A|70465|AP
FAM49B|98044|ES
CTTN|133810|ES
DNASE1|33615|AA
POLDIP3|62528|ES
CPEB2|68799|ES
PSMG4|75184|AA
PGAP2|14007|ME
ODF2|87750|AP
PSMG4|75187|ES
ABI1|11035|ES
HHLA3|3408|AD
TMEM192|71032|AP
TMEM170A|37613|AD
ATF2|56070|ES
LRRC42|3101|ES
CASP8|56827|ES
ACAT2|78314|AP
LMLN|68340|ES
RFWD3|37569|ES
RABGEF1|79899|ES
UBE2D4|79381|ES
MEST|81803|AP
ZNF691|2132|ES
BACH1|60323|AP
PSTK|91867|AD
HOPX|69373|AD
FOLR1|17582|AP
EXOC7|43566|ES
EEF1G|16351|AP
NXPE3|65978|AP
IGFLR1|95138|ES
FEZ2|53195|AP
LYRM1|34407|AD
SKA2|42744|ES
DEPDC1|3369|ES
SCMH1|2046|AP
FN1|384489|ES
OSBPL8|23503|AA
PDE4DIP|4424|AD
ABCC6|34219|AT
CAMK1|63175|ES
MAPK7|39719|AP
GALK2|30535|ES
FBXL4|77048|ES
CSAD|21946|AP
PRICKLE4|76140|AA
ZCCHC8|24958|AP
FNBP1|87879|ES
HSD17B6|22503|AP
CCDC138|54896|ES
LMBR1L|21525|ES
CTNNBIP1|580|AP
FAM198B|70975|AP
ZSCAN32|33552|ES
SULT1A1|35813|AP
CXorf38|88838|AA
PTCD2|72469|AD
PARP3|65116|ES
C9orf89|86900|AA
MDM4|9480|ES
GLS|56589|AT
NRG4|31911|AT
DLX4|42335|AP
WDR37|10613|AP
OSBPL3|79027|ES
RBM41|89818|ES
SENP7|65946|ES
SYNE4|102891|ES
IFI27|29077|AA
CENPV|39431|AA
ODF2|87749|AP
EIF4G1|67875|AP
NIPA2|29683|ES
ARTN|2486|AP
NAA35|86739|AP
RARG|21979|AP
RASAL2|9075|AP
PNPLA3|62601|AT
LAMP2|89999|AT
SCRIB|98107|ES
NDUFS7|46465|RI
MAPK7|39718|AP
CCDC64|24717|ES
MDH2|117319|ES
NPIPB5|94076|AD
SLC38A1|21328|AD
GIT2|24373|ES
TTC13|10257|AA
SCUBE2|14296|ES
NRXN3|28638|AP
HSD17B6|22505|AP
ZNF552|52343|AD
TCEA2|60186|AP
TRIM33|4324|ES
RASSF5|9586|AP
GBA2|86283|AP
TFDP2|67090|AA
DNAL1|28309|ES
KIF16B|58721|AT
RUSC1|8082|AD
TMEM25|19019|ES
KANK1|85709|AP
PRKG1|11579|AP
SPTBN4|49911|AT
TRAK1|64269|AT
CD97|47967|ES
PTPRM|44567|AP
MYH11|34188|ES
PHLPP2|37476|AT
NAA35|86740|AP
CASK|88867|ES
PPP2R4|87831|AP
OSBP2|61798|AP
BAZ2A|22471|AP
SLMAP|65411|ES
RICTOR|71853|ES
PVR|50342|ES
RCBTB2|25867|ES
SLC25A22|13758|AP
ABHD14B|65143|ES
LAMP2|90000|AT
NBN|84397|ES
ALS2CR11|56844|ES
GUCD1|61412|ES
SEPSECS|68957|ES
DST|76569|ES
IARS|86837|AD
UGT1A1|58054|AT
MFF|57807|ES
MYH10|39199|ES
NBPF11|7345|ES
TEX264|65100|AD
DOCK6|47644|ES
ARFGAP2|15652|ES
ACAT2|78315|AP
AXIN2|43093|ES
MCPH1|82575|AT
RAB30|18041|AP
KCNMB3|67681|AT
SLC25A16|11952|ES
TBC1D7|75372|AP
ENOSF1|44468|ES
NLRP1|38720|AT
WDR90|32928|AP
STX16|59978|AD
HMGN1|60613|AA
PRRG2|50978|AA
SUCO|9011|ES
SLC14A2|45330|AT
ARHGAP24|69814|AP
PPT2-EGFL8|75757|RI
MEGF8|50158|ES
ZSCAN12|75742|RI
ZNF200|33462|AA
ARHGAP24|69813|AP
GLS|56590|AT
MYLK|66478|AP
TNC|87334|ES
BACH1|60322|AP
ZNF720|36292|AD
ULK4|64260|AT
RBM6|64944|ES
ZCCHC8|24959|AP
ASGR1|38843|RI
ZSCAN9|75724|AD
ZNF154|52329|RI
OSCP1|1778|AT
SCRN2|42123|ES
SFTA3|27262|ES
SLC4A8|21855|AT
GUCY1A3|70920|AP
RBCK1|58451|AT
REPS2|88583|ES
RABEP2|35894|ES
COL1A2|306251|ES
LRTOMT|17529|RI
CHEK1|19309|AP
TMEM258|16284|ES
CD44|15108|ES
SMC5|86553|ES
OCIAD1|69244|ES
SLC14A2|45329|AT
FAM122C|90168|RI
TRIM9|27505|AT
BCAS3|42873|ES
ACSL6|73248|AT
COL16A1|1493|ES
MLLT10|10971|AT
USP6NL|10751|AT
CAPRIN2|20943|AA
FAM86B1|82681|AD
TAB3|88754|RI
ZNF81|88945|ES
KCNC3|51171|AP
NAV2|14696|AP
JUP|40931|AT
PYROXD1|20699|ES
ZNF576|50220|RI
BCAR1|37601|AD
SEC31A|69720|AP
PER1|39090|AP
ISOC2|52105|ES
MUC1|121768|ES
NEIL2|82636|AD
ADPRHL1|26374|AP
HDDC3|32522|RI
ZNF208|48800|AT
OSCP1|1777|AT
MAST1|47878|AT
SEPT4|42688|AP
C1orf109|1814|AP
LMO7|26068|ES
TMEM107|39114|ES
KATNAL2|45429|AT
CHD9|36413|AA
ZNF707|85481|AD
NDRG2|26485|AP
PPAPDC1B|83387|AT
FNBP1|87889|ES
MEIS1|53815|ES
EDC3|31735|ES
ZNF688|36160|AD
TMUB1|82347|RI
TNRC6B|62335|AP
GRIK2|77097|AT
TBC1D15|23415|ES
SPTBN4|49912|AT
DNAJC19|67761|ES
ZNF260|49392|ES
SMC2|87097|AP
ABLIM3|74026|RI
C11orf70|18436|AT
C1orf109|1815|AP
PER1|39092|AP
TCEB1|84212|ES
TDRKH|7670|AD
CRAT|87829|ES
PPIL3|127874|ES
TCEA2|60187|AP
ENTPD6|58868|ES
TIMM50|49837|ES
ECM2|86879|AA
AQP7|86110|RI
TROAP|21553|AT
MLLT10|10970|AT
EEF1A1|319302|ES
SIRPB2|58517|AD
TFDP1|26391|ES
SNF8|42263|ES
DLX4|42336|AP
TMEM91|50052|RI
BICD1|21020|AT
C20orf196|58656|AT
FAM122C|90162|AT
ERMAP|2123|AP
BCAT1|20754|AP
DIDO1|60091|AT
CADM1|18851|ES
EEF1G|16350|AP
CREM|11251|ES
GNB2L1|190578|ES
WWC2|71257|AP
QKI|78404|AT
ASB9|88545|AD
RABGGTA|26950|RI
NOP2|19884|AP
RAP1GAP|988|RI
MADD|15719|AD
LRTOMT|17533|RI
TMEM205|47664|RI
PODNL1|47950|ES
ZNF692|10557|RI
KCNMB3|67682|AT
PPIL2|61247|AA
STX16|59983|ES
ARMCX5|89701|AA
SETD5|63093|ES
MEF2C|72751|AA
ZNF131|71939|RI
ADAM15|7918|ES
ZNF248|11305|ES
ZNF268|25341|AP
SORBS2|71390|ES
ATHL1|13636|AP
MDGA1|76016|AT
DDX11|20968|ES
SLMAP|65407|ES
MRRF|87469|ES
RBM39|95936|ES
FLT3LG|50946|AA
LDLRAD4|44741|ES
ZNF561|47368|ES
RAB30|18040|AP
CHI3L2|4144|AP
CCNJ|12667|AA
ATHL1|13637|AP
FUT8|28012|AP
RASSF5|9585|AP
TYW5|56728|AD
SLC10A7|70775|ES
C1orf213|1055|RI
RAD17|72365|ES
MYPN|11922|AT
PPP4R1|44609|ES
PARP3|65119|ES
ORC3|76971|ES
AGBL5|52926|ES
STRADA|42981|AD
POLR2J3|81117|AA
BZW2|78865|ES
NPRL2|65045|ES
WDR90|32929|AP
SFTPB|54354|ES
PTCD2|72458|AT
SPTBN4|49913|AT
LIMCH1|69112|AP
C9orf9|87992|AP
SMC2|87096|AP
C6orf89|75996|ES
ZNF493|48770|AT
NXPE2|18846|AT
GFER|33180|AP
MORF4L2|89764|AP
DLG1|68296|AD
R3HCC1L|12759|ES
TPM2|98133|ES
NIPA2|29682|ES
SLMAP|65394|ES
PIK3R1|72294|AP
TBC1D8B|89806|AT
MAD1L1|78602|AA
EXOC7|43572|ES
NXPE2|18845|AT
ZNF365|11877|AT
ZNF836|51414|AT
TTC39C|44852|AP
CHRNA3|32113|AT
DDX52|40542|ES
CES4A|36916|ES
ARF4|65384|ES
CANT1|43973|RI
HYAL3|64984|AP
SVIL|11109|AP
MECOM|67570|AP
ACBD4|41941|AT
PTPRM|44566|AP
SLC38A6|27789|ES
TET2|70190|AD
RBCK1|58450|AT
ACSL6|73246|AT
PPFIBP2|14203|AP
BEST3|23330|AT
CHCHD4|63517|ES
JMJD7|30119|AA
LPHN2|3571|ES
ETHE1|50198|AT
MRAS|66991|AP
TAMM41|63407|ES
CORO7|33668|RI
ZNF605|25320|ES
TNC|87348|ES
ZSCAN32|33548|RI
CTPS2|88576|AP
TNRC6B|62336|AP
LPIN1|52712|ES
EPB41|1413|ES
KRAS|20820|ES
TBC1D7|75371|AP
FAM222B|39980|AP
RANGRF|39163|RI
GAD1|55906|AT
KIAA0753|38763|ES
TTC3|60545|AP
CCDC74A|55390|AA
GBA2|86285|AP
ZNF836|51413|AT
PSMC3IP|41080|AD
PNPLA3|62600|AT
ZNF493|48769|AT
CLEC10A|38830|AA
NR3C2|70801|AP
MTMR2|92805|ME
FAU|16772|AA
ZNF273|79842|AT
PHLPP2|37475|AT
FAM49B|85161|ES
TUBD1|42815|ES
NNT|71963|AP
MGRN1|33780|AA
RAB1A|53789|ES
SORBS2|71381|ES
HDGF|8323|AD
COL1A2|484845|ES
MPPED2|14794|AT
IRAK1|90547|ES
SUSD4|9911|AT
ERP27|20562|AP
PNKD|57460|AP
TMEM234|1569|RI
CDKN2A|86000|AP
ABCC3|42463|RI
MCPH1|82574|AT
GSTT1|61365|ES
AKR1C3|10654|AP
TMEM66|83266|ES
SFMBT1|65289|AP
TERF1|84141|ES
C19orf82|47383|ES
TMEM44|68161|ES
SH3BP2|68592|AP
USP6NL|10750|AT
CXorf40A|90314|AD
LILRB1|51915|AP
SETD5|63097|ES
ATP5G2|22101|ES
SH3PXD2A|13020|AP
MAPK7|39723|AD
CGREF1|52934|AT
KIF3C|52880|ES
MACF1|1881|ES
FAM122B|90158|ES
CDKN2A|86004|AP
ROGDI|33858|ES
SEMA4D|86812|ES
TCF20|62500|AA
NT5C3B|40954|ES
SYK|86818|AP
NNT|71964|AP
LETMD1|21775|ES
COA1|79339|AD
METTL23|43652|AD
CAMTA2|38634|ES
TMEM175|68433|ES
CD320|47212|ES
IP6K2|64761|AD
SNX21|59618|ES
THYN1|19547|RI
BSCL2|16403|AP
EMR2|48029|AT
OSBP2|61803|AP
RNF213|44048|ES
SCMH1|2041|AP
C20orf196|58657|AT
DNASE1|33608|RI
CENPK|72213|AT
FAM195B|44165|AP
ACOT7|391|AP
SUV39H2|10833|ES
THUMPD3|63082|AD
DCAF8|8452|AD
NXT2|89866|AP
ZNF254|48836|AP
GRIK2|77096|AT
PHF15|73401|AA
ZNF559|47279|AD
CYHR1|85618|RI
FAM50B|75200|RI
FOXP2|81479|AT
MYPN|11921|AT
ELMO1|79264|AP
ZNF365|11879|AT
ENTPD6|58865|AA
SEC31A|69728|ES
CCSER1|69943|AT
C6orf141|76448|AT
COA6|10337|RI
MFF|57816|ES
MEIS2|29912|ES
AADAT|71164|AP
POLDIP3|62526|ES
RABL2B|62921|AD
NSMCE1|35678|RI
IL17RC|63259|ES
MFSD12|46692|AP
NPIPB5|35568|ES
BDKRB2|29187|AA
ACAN|32395|AT
DBI|55115|AD
KRBOX4|88892|ES
MARK3|29447|ES
ZNF415|51666|ES
FAM45A|13256|AA
PFKFB4|64703|AP
CASP8|56813|AP
BICD1|21019|AT
CD44|15199|ES
C10orf137|13425|ES
ADAM15|7898|ES
ZNF691|2137|ES
ECHDC2|3026|ME
CNIH4|9956|AA
WHSC1|68521|AP
ERP27|20563|AP
EDIL3|72712|ES
