# Supplementary material for: Exploration of predictive and prognostic alternative splicing signatures in lung adenocarcinoma using machine learning methods
Source: J Transl Med. 2020 Dec 7;18:463. doi: 10.1186/s12967-020-02635-y (PMC7720605; doi:10.1186/s12967-020-02635-y)
Supplement: Supplementary file 9 — Additional file 9: Table S9. Alternative splicing events and their coefficient in the prognostic model. [file 12967_2020_2635_MOESM9_ESM.xlsx]

## Sheet: Supplementary Table 9
Additional file 9: Table S9. Alternative splicing events and their coefficient in the prognostic model.
ASE	Coefficient
FAM198B|70975|AP	-17.0988
FAM198B|70976|AP	-18.8582
ZNF552|52343|AD	4.3341
CASP8|56813|AP	0.367865
ZNF567|49416|AP	3.13541
SVIL|11109|AP	1.0259
TPM2|98133|ES	-0.382166
NAV2|14696|AP	-0.228448
MFSD12|46692|AP	1.1795
CHEK1|19309|AP	-0.0860517
JUP|40931|AT	0.658417
ZNF365|11879|AT	3.09822
ZNF365|11877|AT	2.62532
FEZ2|53195|AP	-1.10099
RAD17|72365|ES	-1.92354
BEST3|23330|AT	1.90098
GAD1|55906|AT	-1.37628
TTC39C|44852|AP	1.98295
KIDINS220|52605|AA	5.80504
